# Supplementary material for: Slowing Heart Rate Protects Against Pathological Cardiac Hypertrophy
Source: Function (Oxf). 2022 Nov 1;4(1):zqac055. doi: 10.1093/function/zqac055 (PMC9761894; doi:10.1093/function/zqac055)
Supplement: zqac055_Supplemental_Files [file zqac055_supplemental_files.zip]

Archive with 2 entries (2 files):
- Array Report.docx
- Array Tables.xlsx
