# Supplementary material for: Slowing Heart Rate Protects Against Pathological Cardiac Hypertrophy
Source: Function (Oxf). 2022 Nov 1;4(1):zqac055. doi: 10.1093/function/zqac055 (PMC9761894; doi:10.1093/function/zqac055)
Supplement: zqac055_Supplemental_Files [file zqac055_supplemental_files.zip › Array Tables.xlsx]

## Sheet: Assay Data
Antibody Array Assay Results																		Assay Data
Customer Info:
Queen Mary Univ of London	ERK Phospho Antibody Array
Sonia Sebastian	2018-02-22
																		Median Signal	1055	784.333	2676.5	1516.33	745.333	776.167	1214	1080.67
Protein List	Fold Change between Samples																	Protein List	Average Signal of Replicate Spots									CV of Replicate Spots									Data Normalized to Median Signal
	#5/#1	#6/#1	#7/#1	#8/#1	#5/#2	#6/#2	#7/#2	#8/#2	#5/#3	#6/#3	#7/#3	#8/#3	#5/#4	#6/#4	#7/#4	#8/#4			#1 (4000016476)	#2 (4000016466)	#3 (4000016467)	#4 (4000016481)	#5 (4000016483)	#6 (4000016482)	#7 (4000016475)	#8 (4000016480)		#1 (4000016476)	#2 (4000016466)	#3 (4000016467)	#4 (4000016481)	#5 (4000016483)	#6 (4000016482)	#7 (4000016475)	#8 (4000016480)		#1 (4000016476)	#2 (4000016466)	#3 (4000016467)	#4 (4000016481)	#5 (4000016483)	#6 (4000016482)	#7 (4000016475)	#8 (4000016480)
A-Raf (Ab-301/302)	0.87232	0.877789	0.813046	0.837814	0.738516	0.743145	0.688333	0.709303	1.18625	1.19369	1.10565	1.13933	0.886659	0.892217	0.826409	0.851585		A-Raf (Ab-301/302)	835.667	733.833	1559	1181.67	515	539.667	781.833	717.167		0.0750583	0.204085	0.055183	0.0323873	0.0292683	0.0337767	0.0495466	0.0263152		0.792101	0.935614	0.582477	0.779292	0.690966	0.695297	0.644014	0.663634
A-Raf (Phospho-Tyr301/302)	1.01524	0.982171	1.05932	0.976754	0.51333	0.496611	0.535617	0.493872	0.9654	0.933958	1.00732	0.928807	0.996146	0.963702	1.0394	0.958387		A-Raf (Phospho-Tyr301/302)	966.667	1421.33	2579	1416	693.333	698.5	1178.33	967.167		0.0367593	0.139052	0.162152	0.0685647	0.0319095	0.0390473	0.0876242	0.0323374		0.916272	1.81215	0.963572	0.933832	0.930233	0.899936	0.970621	0.894972
Arrestin-1 (Ab-412)	1.07446	1.02207	0.953587	0.838812	0.622288	0.591944	0.552281	0.485808	1.58228	1.50513	1.40428	1.23526	1.37813	1.31093	1.22309	1.07588		Arrestin-1 (Ab-412)	1353.17	1737	2331.17	1516.33	1027.17	1017.5	1484.83	1162.67		0.0619752	0.108053	0.043054	0.052964	0.0273941	0.0135291	0.0544199	0.0359583		1.28262	2.21462	0.870976	1	1.37813	1.31093	1.22309	1.07588
Arrestin-1 (Phospho-Ser412)	1.09124	0.967606	0.996672	1.08247	1.00885	0.894552	0.921424	1.00074	1.21166	1.07439	1.10666	1.20192	0.951514	0.843713	0.869057	0.943866		Arrestin-1 (Phospho-Ser412)	857.833	689.833	1960	1414	661.333	610.667	983.833	951.167		0.0320473	0.0471912	0.121794	0.0685129	0.0420098	0.0639499	0.0904372	0.04824		0.813112	0.879516	0.7323	0.932513	0.887299	0.786773	0.810406	0.880167
BAD (Ab-112)	1.06921	1.891	1.03032	1.01611	0.946148	1.67336	0.91174	0.899159	1.40894	2.49185	1.3577	1.33897	0.993392	1.75691	0.957266	0.944056		BAD (Ab-112)	1016.5	854	1957	1572.5	767.833	1414.17	1205.17	1058		0.0413639	0.105794	0.0711281	0.00975899	0.026299	0.0659952	0.0570967	0.0204474		0.963507	1.08882	0.731179	1.03704	1.03019	1.82199	0.992724	0.979025
BAD (Ab-134)	1.10901	1.05851	0.901179	0.982299	1.0733	1.02443	0.872161	0.950668	1.44901	1.38303	1.17747	1.28345	1.05412	1.00612	0.856579	0.933683		BAD (Ab-134)	914.5	702.5	1775.67	1382.83	716.5	712.167	948.333	920.167		0.0412625	0.128678	0.0479464	0.0212927	0.0275729	0.00986587	0.0602133	0.0313425		0.866825	0.895665	0.663429	0.911959	0.961315	0.917543	0.781164	0.851481
BAD (Ab-136)	1.12565	1.36812	1.05528	1.00516	1.34147	1.63043	1.25761	1.19789	1.48464	1.80445	1.39183	1.32574	0.846544	1.0289	0.793624	0.755935		BAD (Ab-136)	714.667	445.833	1374.67	1365.83	568.333	719.333	867.833	735.833		0.095943	0.064999	0.090147	0.0456042	0.0750366	0.0609631	0.235696	0.034939		0.677409	0.568423	0.513606	0.900747	0.762522	0.926777	0.714854	0.680907
BAD (Ab-155)	1.01126	1.29778	0.924116	1.07381	1.10402	1.41681	1.00888	1.17231	1.19839	1.53792	1.09512	1.27252	0.729975	0.936797	0.667069	0.775128		BAD (Ab-155)	807.167	549.667	1728	1607.17	576.667	770.667	858.333	887.833		0.0639802	0.0687455	0.0609933	0.0233091	0.0360204	0.0346788	0.0449151	0.0301086		0.765087	0.700807	0.645619	1.0599	0.773703	0.992914	0.707029	0.821561
BAD (Ab-91/128)	0.995613	0.997299	1.31102	0.835505	1.2305	1.23258	1.62032	1.03262	0.843308	0.844735	1.11046	0.707692	1.00493	1.00663	1.32328	0.84332		BAD (Ab-91/128)	1307.5	786.5	3916.17	1861.83	919.667	959.333	1972.5	1119		0.0693817	0.185968	0.133783	0.0398638	0.0569284	0.0454304	0.0829208	0.0760773		1.23934	1.00276	1.46317	1.22785	1.2339	1.23599	1.62479	1.03547
BAD (Phospho-Ser112)	1.18003	0.854393	0.999534	0.901054	2.2007	1.5934	1.86409	1.68042	0.391423	0.283407	0.331552	0.298885	0.975631	0.7064	0.8264	0.744978		BAD (Phospho-Ser112)	1763.5	703	13487.7	3065.67	1470.17	1108.5	2028.33	1627.67		0.0367401	0.0814322	0.0970154	0.0341982	0.0393654	0.0357756	0.106105	0.17619		1.67156	0.896303	5.03929	2.02176	1.9725	1.42817	1.67079	1.50617
BAD (Phospho-Ser134)	1.14705	1.1695	0.933921	1.16589	1.08461	1.10584	0.88308	1.10242	1.3673	1.39406	1.11325	1.38975	0.845696	0.862246	0.688558	0.859582		BAD (Phospho-Ser134)	649.5	510.667	1382.33	1266.17	526.333	558.833	698	775.667		0.0660058	0.109315	0.0584484	0.0715834	0.0740699	0.0280986	0.101499	0.0468797		0.61564	0.651084	0.516471	0.835019	0.706172	0.719991	0.574959	0.717767
BAD (Phospho-Ser136)	0.968772	1.44977	0.971267	1.15793	0.90792	1.3587	0.910258	1.0852	1.0718	1.60395	1.07456	1.28108	0.905113	1.3545	0.907444	1.08185		BAD (Phospho-Ser136)	986	782.167	2261	1516.83	674.833	1051.67	1102	1169.5		0.0584587	0.123811	0.0338119	0.0307432	0.0303315	0.0302949	0.098797	0.23093		0.934597	0.997238	0.84476	1.00033	0.905411	1.35495	0.907743	1.0822
BAD (Phospho-Ser155)	0.927093	0.759982	1.14882	0.963586	2.01517	1.65193	2.49712	2.0945	0.273612	0.224293	0.339049	0.284382	0.788558	0.646418	0.977149	0.819598		BAD (Phospho-Ser155)	1220.67	417.5	10493	2062.67	799.5	682.5	1613.67	1204.83		0.147311	0.0347016	0.20191	0.0518376	0.0444107	0.0567224	0.136764	0.132373		1.15703	0.532299	3.92042	1.3603	1.07267	0.879321	1.32921	1.1149
BAD (Phospho-Ser91/128)	1.0956	1.02585	1.05232	1.00627	1.2783	1.19692	1.2278	1.17407	0.243049	0.227576	0.233448	0.223232	0.885631	0.829247	0.850645	0.813419		BAD (Phospho-Ser91/128)	1615.17	1029.17	18471	2871.83	1250.17	1219	1955.83	1664.83		0.0513893	0.252212	0.109381	0.0551692	0.0346213	0.0475404	0.0476598	0.0347459		1.53096	1.31215	6.90118	1.89393	1.67733	1.57054	1.61107	1.54056
Beta actin	1.2346	1.00651	1.32418	0.484602	0.159707	0.130202	0.171295	0.0626879	0.829646	0.676374	0.889844	0.325651	2.98661	2.43485	3.20331	1.1723		Beta actin	5843.17	33581.3	22059.5	3471.67	5096.5	4326.83	8903.5	2900.5		0.14468	0.15553	0.11447	0.0432233	0.112404	0.202267	0.161596	0.115162		5.53855	42.8151	8.24192	2.28951	6.83788	5.57462	7.33402	2.68399
B-Raf (Ab-446)	0.988134	1.03606	0.921635	1.01397	1.06649	1.11823	0.994721	1.09438	1.01255	1.06167	0.944411	1.03903	0.77131	0.808724	0.719403	0.791478		B-Raf (Ab-446)	647	445.667	1601.83	1191.33	451.667	493.167	686.167	672		0.0345191	0.0544778	0.0776901	0.0866111	0.0280287	0.0225584	0.0172787	0.0199871		0.61327	0.568211	0.598481	0.785667	0.605993	0.635388	0.565211	0.621838
B-Raf (Ab-598)	1.40086	1.12551	0.967666	0.53284	0.352884	0.283523	0.24376	0.134225	0.90686	0.728611	0.626428	0.344939	4.05307	3.25642	2.79973	1.54165		B-Raf (Ab-598)	7344.83	21676.7	28784	3648.67	7269	6081.83	8178.5	4008.83		0.217967	0.120992	0.117181	0.0891386	0.127074	0.127372	0.303699	0.194873		6.96193	27.6371	10.7543	2.40624	9.75268	7.83573	6.73682	3.70959
B-Raf (Ab-601)	0.931831	0.948694	0.75892	0.905737	0.881661	0.897616	0.71806	0.856972	1.29525	1.31869	1.0549	1.25898	0.833417	0.848499	0.678768	0.810079		B-Raf (Ab-601)	685.333	538.5	1250.83	1101.33	451.167	478.333	598.5	635.833		0.0486547	0.0290727	0.049457	0.0360492	0.0246584	0.0428172	0.0432971	0.0490777		0.649605	0.68657	0.467339	0.726313	0.605322	0.616277	0.492998	0.588371
B-Raf (Phospho-Ser446)	1.1008	0.967554	0.910104	0.825974	0.390635	0.343351	0.322964	0.293109	0.677466	0.595462	0.560106	0.50833	1.27178	1.11784	1.05146	0.954267		B-Raf (Phospho-Ser446)	1057.83	2216.17	4360.67	1316	822.667	753	1107.83	895		0.0925136	0.132248	0.117922	0.165568	0.0622512	0.0731497	0.0796953	0.137278		1.00269	2.82554	1.62924	0.867883	1.10376	0.970152	0.912548	0.828192
B-Raf (Phospho-Ser601)	1.04144	0.944311	0.89642	0.969083	1.04619	0.948617	0.900507	0.973502	1.4818	1.3436	1.27546	1.37885	0.903252	0.819013	0.777476	0.840498		B-Raf (Phospho-Ser601)	772	571.333	1376.5	1279.33	568	536.333	796.333	766.333		0.0256464	0.0995279	0.0760937	0.0092575	0.0257548	0.0288528	0.034879	0.0393095		0.731754	0.728432	0.514291	0.843702	0.762075	0.691003	0.655958	0.70913
B-Raf (Phospho-Thr598)	1.02806	0.973657	0.880797	1.05673	0.949516	0.899269	0.813504	0.975999	1.3177	1.24797	1.12894	1.35445	0.8244	0.780774	0.70631	0.847393		B-Raf (Phospho-Thr598)	701.5	564.667	1388.5	1257.33	509.5	502.5	711	759.333		0.0424866	0.0179791	0.0386521	0.0227063	0.0257631	0.0290506	0.0322937	0.0341662		0.664929	0.719932	0.518775	0.829193	0.683587	0.647412	0.585667	0.702653
CaMK1-alpha (Ab-177)	0.432134	0.447252	0.836752	0.397004	1.07174	1.10923	2.07523	0.984611	0.325334	0.336715	0.629952	0.298886	0.997839	1.03275	1.93214	0.916721		CaMK1-alpha (Ab-177)	4792.67	1436.67	16150.3	2983.17	1463.17	1577	4614.67	1949		0.252352	0.246865	0.13011	0.0424204	0.0739534	0.0458163	0.187744	0.169338		4.54281	1.8317	6.03412	1.96736	1.9631	2.03178	3.80121	1.80352
CaMK1-alpha (Phospho-Thr177)	1.12642	0.978644	1.06254	1.17016	1.524	1.32406	1.43757	1.58317	1.16862	1.01531	1.10235	1.214	0.879461	0.764083	0.829585	0.913608		CaMK1-alpha (Phospho-Thr177)	776.167	426.5	1898	1428.83	617.667	558.833	949	930.333		0.0917865	0.0470046	0.230598	0.0545243	0.0386213	0.0274763	0.0743167	0.0671735		0.735703	0.543774	0.709135	0.942295	0.828712	0.719991	0.781713	0.860888
CaMK1-beta (inter)	1.06363	0.955731	0.905345	0.918325	0.8713	0.782913	0.741637	0.752271	1.48165	1.33134	1.26116	1.27924	1.0527	0.945915	0.896046	0.908893		CaMK1-beta (inter)	845.5	767.333	1539.83	1227.83	635.333	594.5	880.833	795.333		0.0659483	0.0958254	0.0741563	0.0294977	0.0474983	0.0380278	0.0792995	0.0598717		0.801422	0.978326	0.575316	0.809738	0.852415	0.765944	0.725563	0.735965
CaMK2 (Ab-286)	0.966855	1.03786	1.4398	1.08227	0.355197	0.381281	0.528943	0.397597	1.02105	1.09603	1.52049	1.14293	0.953369	1.02338	1.41971	1.06717		CaMK2 (Ab-286)	1091.17	2208.17	2621.33	1590.5	745.333	833.167	1807.83	1209.67		0.0518015	0.219219	0.0492507	0.0414311	0.0508472	0.0550093	0.359736	0.0254834		1.03428	2.81534	0.979389	1.04891	1	1.07344	1.48915	1.11937
CaMK2 (Phospho-Thr286)	1.19429	1.17144	0.773582	1.47172	1.90249	1.86609	1.23231	2.34443	1.49048	1.46196	0.965433	1.83671	0.842155	0.826041	0.545492	1.03778		CaMK2 (Phospho-Thr286)	1041	485.833	2116.17	2121.83	878.333	897.167	926.667	1569.33		0.0612508	0.0437492	0.151676	0.0204573	0.0271404	0.115421	0.0269885	0.0524851		0.98673	0.619422	0.790647	1.39932	1.17844	1.15589	0.763317	1.45219
CaMK2-beta/gamma/delta (Ab-287)	1.00882	0.99046	1.05965	1.05511	0.281765	0.276638	0.295963	0.294696	0.90923	0.892684	0.955044	0.950954	0.873706	0.857806	0.91773	0.9138		CaMK2-beta/gamma/delta (Ab-287)	1116.17	2971	3141.83	1852.33	795.5	813.333	1361	1206.33		0.102461	0.200839	0.104946	0.174167	0.0294353	0.0362208	0.1103	0.0822829		1.05798	3.78793	1.17386	1.22159	1.06731	1.04788	1.12109	1.11629
CaMK2-beta/gamma/delta (Phospho-Thr287)	1.11682	1.08135	0.968636	0.871203	0.603655	0.584487	0.523561	0.470897	0.923982	0.894642	0.801386	0.720776	1.29304	1.25198	1.12148	1.00867		CaMK2-beta/gamma/delta (Phospho-Thr287)	712.5	980	2184.83	884.5	562.167	566.833	794.167	635.833		0.0669563	0.1973	0.171685	0.0379899	0.0411278	0.0473304	0.0448623	0.0937459		0.675355	1.24947	0.816302	0.583315	0.754249	0.730298	0.654174	0.588371
CaMK4 (Ab-196/200)	1.08762	1.02704	0.885509	1.0268	1.16544	1.10053	0.948871	1.10027	1.27754	1.20638	1.04014	1.2061	0.876066	0.827267	0.713268	0.827075		CaMK4 (Ab-196/200)	782.167	542.667	1689.33	1395.67	601	591	797	822.667		0.0260189	0.0561077	0.0462246	0.0471058	0.0275624	0.0507501	0.0301965	0.0381125		0.74139	0.691883	0.631173	0.920422	0.806351	0.761434	0.656507	0.761258
CaMK4 (Phospho-Thr196/200)	1.03541	0.872351	1.04595	0.926854	1.62542	1.36944	1.64196	1.455	0.777846	0.655349	0.785762	0.696295	1.07028	0.901734	1.08118	0.958074		CaMK4 (Phospho-Thr196/200)	1116.67	528.833	3771	1552.67	816.833	716.667	1344	1060.17		0.166709	0.0967416	0.358723	0.161592	0.0671143	0.0731017	0.182408	0.164329		1.05845	0.674246	1.40893	1.02396	1.09593	0.923341	1.10708	0.98103
c-Raf (Ab-296)	0.99365	1.0757	0.904079	0.898124	0.558237	0.604332	0.507916	0.50457	1.12027	1.21277	1.01928	1.01257	1.28623	1.39244	1.17029	1.16258		c-Raf (Ab-296)	1297.5	1717	2919.67	1440.67	910.833	1026.83	1349.83	1193.67		0.0774492	0.100787	0.0402548	0.0256381	0.0315722	0.0670865	0.0766014	0.0369474		1.22986	2.18912	1.09085	0.950099	1.22205	1.32295	1.11189	1.10457
c-Raf (Ab-43)	0.931714	0.857176	0.950459	0.876673	0.165146	0.151934	0.168468	0.15539	0.698685	0.64279	0.712742	0.65741	1.05878	0.974078	1.08008	0.996234		c-Raf (Ab-43)	1225.5	5140.17	4146	1550	806.667	772.833	1340.33	1100.5		0.112738	0.239116	0.116727	0.0585073	0.0387259	0.0682309	0.19034	0.0500111		1.16161	6.55355	1.54904	1.0222	1.08229	0.995705	1.10406	1.01835
c-Raf (Phospho-Ser296)	1.21116	1.14294	1.09505	1.09895	0.553856	0.522663	0.500762	0.502543	1.01079	0.953859	0.913891	0.91714	1.12572	1.06232	1.01781	1.02143		c-Raf (Phospho-Ser296)	1375.17	2235.67	4180.33	2126.5	1176.67	1156.33	1732.83	1548		0.067426	0.143088	0.119433	0.0352996	0.0653909	0.0399597	0.105472	0.0644973		1.30348	2.8504	1.56187	1.4024	1.57871	1.4898	1.42738	1.43245
c-Raf (Phospho-Ser43)	0.840566	0.713735	1.11905	0.825811	1.83036	1.55418	2.43677	1.79823	0.682661	0.579656	0.908832	0.670678	0.888909	0.754783	1.18341	0.873305		c-Raf (Phospho-Ser43)	1374.67	469.333	4294.17	1868.33	816.333	721.833	1770.17	1162.83		0.0886971	0.0484498	0.30228	0.0228482	0.071821	0.10148	0.123807	0.0311656		1.303	0.598385	1.6044	1.23214	1.09526	0.929998	1.45813	1.07603
CREB (Ab-100)	0.822187	0.807503	0.90422	0.755016	1.1996	1.17818	1.31929	1.1016	0.996334	0.978539	1.09574	0.914935	1.08198	1.06266	1.18994	0.993589		CREB (Ab-100)	1222.33	622.833	2559	1335	710	726.167	1271.83	945.333		0.0568774	0.176768	0.117283	0.0662047	0.0194142	0.0424397	0.105684	0.0563959		1.15861	0.794093	0.956099	0.880413	0.952594	0.935581	1.04764	0.874769
CREB (Ab-121)	1.10345	1.00062	0.869957	1.0397	1.26585	1.14788	0.997993	1.19272	1.73461	1.57296	1.36757	1.63441	1.02311	0.927767	0.806621	0.96401		CREB (Ab-121)	779.5	505.167	1258	1208.33	607.667	573.833	780.333	830.167		0.085562	0.074294	0.0230935	0.0172461	0.0178661	0.0301721	0.0433191	0.0566967		0.738863	0.644071	0.470017	0.796878	0.815295	0.739317	0.642779	0.768199
CREB (Ab-129)	0.942854	0.937139	0.887229	0.950868	1.1914	1.18418	1.12111	1.20153	1.01984	1.01366	0.959675	1.02851	0.810786	0.805871	0.762952	0.817677		CREB (Ab-129)	692.333	407.333	1623.83	1157.17	461.167	477.333	706.833	674.333		0.0196706	0.0745391	0.0416609	0.0222309	0.0140138	0.01362	0.157662	0.0146704		0.65624	0.519337	0.6067	0.763135	0.618739	0.614988	0.582235	0.623998
CREB (Ab-133)	1.08201	1.23878	0.809298	1.05858	1.28167	1.46737	0.958637	1.25392	1.41029	1.61463	1.05484	1.37975	0.855207	0.979117	0.639661	0.836689		CREB (Ab-133)	737.167	462.667	1434.83	1340.5	563.5	671.833	686.5	799.333		0.0716298	0.0305564	0.0477871	0.0143785	0.0332333	0.0360001	0.0576718	0.0255		0.698736	0.589885	0.536086	0.88404	0.756038	0.865579	0.565486	0.739667
CREB (Ab-142)	1.03569	1.0253	0.873684	1.00647	0.958006	0.948393	0.80815	0.930978	1.3984	1.38437	1.17966	1.35895	0.944706	0.935227	0.796931	0.918053		CREB (Ab-142)	839.833	675	1578	1323.33	614.5	633.5	844.333	865.833		0.0969284	0.0925849	0.061251	0.0272278	0.0357237	0.0381437	0.0547924	0.0249365		0.796051	0.860603	0.589576	0.872719	0.824463	0.816191	0.695497	0.801203
CREB (Phospho-Ser121)	1.04957	0.988646	1.05807	1.07954	1.35835	1.2795	1.36934	1.39714	1.33109	1.25382	1.34186	1.36909	0.86267	0.812592	0.869651	0.887304		CREB (Phospho-Ser121)	789.167	453.333	1578.67	1380	585.167	574	960.833	872.667		0.0676403	0.0677844	0.0617766	0.0488881	0.0456689	0.0271911	0.0974377	0.0642066		0.748025	0.577986	0.589825	0.91009	0.785107	0.739532	0.791461	0.807526
CREB (Phospho-Ser129)	1.03028	1.07826	0.774031	1.21884	1.26224	1.32102	0.948294	1.49324	1.31767	1.37903	0.98994	1.55882	0.8482	0.887701	0.637236	1.00343		CREB (Phospho-Ser129)	937.667	569	1860	1637	682.5	743.833	835.167	1170.67		0.0604295	0.0656551	0.0921199	0.0184358	0.0379003	0.0641058	0.090875	0.089494		0.888784	0.725457	0.694937	1.07958	0.915698	0.958342	0.687946	1.08328
CREB (Phospho-Ser133)	0.930924	1.35437	1.13505	1.06868	0.879966	1.28024	1.07292	1.01018	1.22308	1.77942	1.49126	1.40407	0.920234	1.33882	1.12201	1.05641		CREB (Phospho-Ser133)	883.667	695	1706.33	1284.83	581.167	880.5	1154.17	967.333		0.0637698	0.164681	0.0679049	0.0690892	0.0303428	0.103296	0.145069	0.0601283		0.837599	0.886103	0.637524	0.847329	0.779741	1.13442	0.950714	0.895126
CREB (Phospho-Ser142)	1.20865	1.18524	0.830282	1.29573	1.75227	1.71832	1.20372	1.87851	0.920882	0.903043	0.632599	0.987226	0.960136	0.941537	0.659565	1.02931		CREB (Phospho-Ser142)	1132.67	580.833	3771.5	2049.33	967.167	987.667	1082.17	1503.33		0.0414317	0.0536808	0.0220775	0.0501475	0.0570508	0.0466214	0.036331	0.030854		1.07362	0.740544	1.40912	1.35151	1.29763	1.27249	0.891406	1.39112
CREB (Phospho-Thr100)	1.04848	1.00216	0.946743	1.03864	1.06684	1.01972	0.963327	1.05683	1.12901	1.07914	1.01947	1.11842	0.877819	0.839043	0.792644	0.869583		CREB (Phospho-Thr100)	777.167	567.833	1831	1334.17	575.667	573	846.667	826.833		0.0577074	0.106916	0.0415548	0.0315246	0.0241869	0.0526345	0.0732385	0.011122		0.736651	0.723969	0.684102	0.879864	0.772361	0.738244	0.697419	0.765114
DYN1 (Ab-774)	1.39822	1.06987	1.16472	0.902427	0.56235	0.43029	0.468439	0.362948	1.56396	1.19669	1.30278	1.0094	3.13213	2.3966	2.60907	2.02152		DYN1 (Ab-774)	16226.2	29993.8	36802.7	10411	16028.3	12771.7	21747.2	14999.2		0.110877	0.180343	0.0579837	0.100984	0.0609834	0.0828787	0.0659747	0.12399		15.3803	38.2412	13.7503	6.8659	21.5049	16.4548	17.9136	13.8795
DYN1 (Phospho-Ser774)	1.12437	0.954921	1.09577	0.984037	0.941147	0.799309	0.917205	0.82368	1.53933	1.30734	1.50017	1.3472	1.20032	1.01943	1.16979	1.05051		DYN1 (Phospho-Ser774)	1149.17	1020.67	2129.5	1547.17	912.833	807.333	1449	1158.33		0.0690377	0.107804	0.113509	0.0700051	0.0232947	0.0294232	0.110973	0.0867472		1.08926	1.30132	0.795629	1.02033	1.22473	1.04015	1.19357	1.07187
Elk1 (Ab-383)	1.10741	1.12062	1.38158	1.26217	0.633824	0.641388	0.790745	0.722404	1.02234	1.03454	1.27545	1.16522	0.748368	0.757298	0.933647	0.852956		Elk1 (Ab-383)	578.167	751	1588.83	1229.67	452.333	476.667	919.167	747.5		0.0462735	0.14694	0.0692783	0.0247877	0.0277771	0.013958	0.213858	0.042048		0.548025	0.957501	0.593624	0.810947	0.606887	0.614129	0.757139	0.691703
Elk1 (Ab-389)	1.07012	2.30638	1.52019	0.992552	0.30064	0.647953	0.42708	0.278847	0.647541	1.39561	0.919877	0.600601	0.923684	1.99077	1.31216	0.856727		Elk1 (Ab-389)	768.5	2033.67	3222	1279.67	581	1304	1344.33	781.333		0.0258779	0.395272	0.151062	0.036865	0.0811692	0.0706338	0.668087	0.0326169		0.728436	2.59286	1.20381	0.843922	0.779517	1.68005	1.10736	0.72301
Elk1 (Ab-417)	1.03495	3.79084	1.53622	1.08292	0.425865	1.55987	0.632131	0.445604	1.04088	3.81257	1.54503	1.08913	0.81356	2.97993	1.20761	0.85127		Elk1 (Ab-417)	692.5	1251.17	1746.83	1266.17	506.333	1931.33	1224.17	768.167		0.0395757	0.38337	0.0596797	0.0554864	0.017517	0.106261	0.808194	0.107417		0.656398	1.5952	0.652656	0.835019	0.679338	2.4883	1.00837	0.710827
Elk1 (Phospho-Ser383)	0.552433	1.19393	0.904148	0.856733	0.377364	0.815567	0.61762	0.58523	0.415805	0.898646	0.680534	0.644845	0.792155	1.71202	1.29649	1.2285		Elk1 (Phospho-Ser383)	4788	5211	16138.3	4799.17	1868.67	4205.67	4981.5	4201.83		0.0447236	0.422284	0.573384	0.473708	0.730469	0.523859	0.366365	0.756616		4.53839	6.64386	6.02964	3.16498	2.50716	5.41851	4.10338	3.88819
Elk1 (Phospho-Ser389)	1.3515	0.969839	0.871116	1.2014	2.46382	1.76804	1.58807	2.19019	0.625692	0.448997	0.403292	0.556202	0.885973	0.635775	0.571058	0.787576		Elk1 (Phospho-Ser389)	1110	452.667	6082.67	2433.67	1059.83	792	1112.67	1366		0.0310203	0.0426692	0.106976	0.0217067	0.0625063	0.02857	0.0316207	0.178736		1.05213	0.577136	2.27262	1.60497	1.42196	1.0204	0.916529	1.26403
Elk1 (Phospho-Thr417)	1.26713	2.04118	1.34918	1.39752	0.719987	1.1598	0.766608	0.794075	1.29784	2.09065	1.38188	1.43139	1.41362	2.27715	1.50515	1.55908		Elk1 (Phospho-Thr417)	1420.17	1858.17	3517.67	1829.67	1271.33	2132.67	2204.83	2033		0.0131614	0.0815837	0.065873	0.284487	0.153714	0.0783726	0.131575	0.0722363		1.34613	2.3691	1.31428	1.20664	1.70572	2.74769	1.81617	1.88125
ERK3 (Ab-189)	1.20162	1.21585	1.07729	1.2931	1.05981	1.07235	0.950143	1.14049	1.4916	1.50926	1.33726	1.60516	0.799015	0.808475	0.716338	0.859846		ERK3 (Ab-189)	639.833	539.333	1307.67	1383	543.167	572.333	793.167	847.5		0.0848036	0.0712402	0.0497143	0.018559	0.0324656	0.0737048	0.0618236	0.0269559		0.606477	0.687633	0.488573	0.912069	0.728757	0.737385	0.65335	0.784238
ERK3 (Phospho-Ser189)	1.36832	1.36051	1.17536	1.60982	1.49665	1.48811	1.2856	1.76081	1.70538	1.69564	1.46489	2.00637	1.11689	1.11051	0.959388	1.31401		ERK3 (Phospho-Ser189)	895.5	608.667	1822.83	1576.83	865.667	896.333	1211.17	1476.67		0.0787622	0.138318	0.123996	0.0549956	0.0484055	0.0405993	0.0507447	0.0946761		0.848815	0.776031	0.681051	1.0399	1.16145	1.15482	0.997666	1.36644
ERK8 (Ab-175/177)	2.86898	1.44763	1.5535	1.00187	8.10391	4.08906	4.38812	2.82996	3.23801	1.63383	1.75332	1.13074	5.94338	2.9989	3.21823	2.07548		ERK8 (Ab-175/177)	13690	3603.17	30772.8	9498.17	27747.8	14580.2	24472.7	14049.3		0.429166	0.364874	0.0837434	0.312116	0.285056	0.371003	0.0640921	0.239794		12.9763	4.59392	11.4974	6.2639	37.2288	18.7848	20.1587	13.0006
ERK8 (Phospho-Thr175/Tyr177)	1.00705	1.13488	1.08877	1.53565	1.5325	1.72702	1.65686	2.33691	1.49425	1.68392	1.61551	2.27857	0.701348	0.790371	0.758261	1.06948		ERK8 (Phospho-Thr175/Tyr177)	901.667	440.5	1541.67	1860.83	641.5	752.833	1129.67	1418.33		0.0449116	0.0546865	0.0305972	0.020374	0.0662812	0.0492547	0.0374967	0.0252037		0.85466	0.561623	0.576001	1.22719	0.860689	0.969938	0.930533	1.31246
Fos (Ab-232)	1.00636	1.02442	0.940385	1.00789	0.38714	0.394087	0.36176	0.387728	1.13336	1.1537	1.05906	1.13508	0.948702	0.965727	0.886507	0.950141		Fos (Ab-232)	761.167	1471	1714.67	1160.5	541.167	573.667	823.667	785.833		0.0156425	0.291483	0.0208349	0.0342897	0.0262739	0.0215947	0.0470129	0.0709496		0.721485	1.87548	0.640638	0.765333	0.726073	0.739102	0.678473	0.727175
Fos (Phospho-Thr232)	0.984481	1.07063	1.03597	1.15692	0.996998	1.08424	1.04914	1.17163	0.245243	0.266702	0.258069	0.288199	0.895526	0.973886	0.942364	1.05238		Fos (Phospho-Thr232)	1515.67	1112.67	15435.8	2394.83	1054.17	1193.83	1806.83	1796.17		0.175991	0.1824	0.0627565	0.278068	0.17226	0.0320079	0.214447	0.0586145		1.43665	1.41861	5.76717	1.57936	1.41436	1.53811	1.48833	1.66209
FosB (Ab-27)	1.07581	0.969785	1.0919	0.980723	0.222735	0.200784	0.226066	0.203048	1.08785	0.980638	1.10412	0.991698	0.999973	0.901421	1.01493	0.911588		FosB (Ab-27)	909.167	3264.67	2281	1405.83	691	648.667	1142.33	913.333		0.0393848	0.217648	0.0365073	0.0319111	0.0438569	0.0469086	0.127857	0.0566712		0.861769	4.16235	0.852232	0.927127	0.927102	0.835731	0.940967	0.845157
FosB (Phospho-Ser27)	0.931918	0.802678	1.07032	0.807439	0.978039	0.842402	1.12329	0.847399	1.01551	0.874677	1.16633	0.879865	1.14183	0.983476	1.31141	0.98931		FosB (Phospho-Ser27)	1186.5	840.5	2762.33	1391.83	781.167	700.667	1461.33	981.333		0.103297	0.058769	0.326937	0.0733106	0.0255825	0.0158071	0.31663	0.0379189		1.12464	1.07161	1.03207	0.917894	1.04808	0.902727	1.20373	0.908081
GAB2 (Ab-159)	1.1395	1.13985	1.01533	1.25272	1.43139	1.43182	1.27541	1.5736	1.29907	1.29947	1.15752	1.42814	0.756424	0.756652	0.673997	0.831577		GAB2 (Ab-159)	576.167	341	1282.17	1247.5	463.833	483.167	673.167	739.333		0.0573688	0.0216294	0.130965	0.110085	0.0315805	0.0272198	0.0392628	0.0239167		0.54613	0.434764	0.479046	0.822708	0.622317	0.622504	0.554503	0.684146
GAB2 (Phospho-Ser159)	1.04619	1.04594	0.942768	1.06552	0.769981	0.769801	0.693865	0.784206	1.08789	1.08764	0.980348	1.10799	0.797058	0.796871	0.718264	0.811783		GAB2 (Phospho-Ser159)	658	664.667	1605.33	1241.33	486.333	506.333	713.833	718.167		0.0785877	0.0829786	0.0523162	0.0707865	0.0307653	0.0197762	0.0470616	0.0319037		0.623697	0.847429	0.599788	0.818641	0.652504	0.652351	0.588001	0.664559
GAPDH	1.22308	1.25653	0.952944	1.21781	1.02828	1.0564	0.80117	1.02385	1.89112	1.94284	1.47344	1.88298	0.844391	0.867481	0.657894	0.840756		GAPDH	635.167	561.667	1042.17	1322.33	548.833	587.167	696.5	792.333		0.0351398	0.0616617	0.0375935	0.034229	0.0219378	0.0227837	0.109165	0.0158375		0.602054	0.716107	0.389377	0.87206	0.73636	0.756496	0.573723	0.733189
GTPase activating protein (Ab-387)	0.949861	0.860882	0.873882	0.850055	0.246709	0.223598	0.226974	0.220786	1.08023	0.979034	0.993818	0.966722	1.013	0.918108	0.931972	0.906562		GTPase activating protein (Ab-387)	835.5	2391.5	1863.83	1126	560.667	529.167	840.167	727.5		0.0769507	0.307819	0.116409	0.0264349	0.021951	0.0383472	0.0486598	0.0184367		0.791943	3.04909	0.69637	0.742581	0.752236	0.681769	0.692065	0.673196
GTPase activating protein (Phopspho-Ser387)	0.8351	0.689606	1.08412	0.845639	1.7231	1.4229	2.23692	1.74485	0.763561	0.630531	0.991248	0.773197	1.03097	0.851351	1.3384	1.04398		GTPase activating protein (Phopspho-Ser387)	1270.67	457.833	3525.67	1479.33	749.667	644.667	1585.17	1100.67		0.0581768	0.029089	0.069741	0.0241304	0.0383806	0.0405293	0.0457031	0.0445265		1.20442	0.583723	1.31727	0.975599	1.00581	0.830578	1.30574	1.01851
Histone H3.1 (Ab-10)	1.02147	1.3356	0.930561	1.01735	0.794801	1.03923	0.724068	0.791599	1.36057	1.77898	1.23949	1.35509	0.888112	1.16123	0.809075	0.884534		Histone H3.1 (Ab-10)	958	915.333	1824.67	1583.67	691.333	941.333	1025.83	998.333		0.0374621	0.194873	0.0516882	0.0540522	0.0184258	0.114308	0.0763013	0.0395154		0.908057	1.16702	0.681736	1.04441	0.927549	1.2128	0.845003	0.923812
Histone H3.1 (Phospho-Ser10)	0.769424	0.627847	0.901741	0.750069	2.12657	1.73527	2.49227	2.07307	1.18544	0.967314	1.3893	1.15562	0.75984	0.620027	0.890509	0.740726		Histone H3.1 (Phospho-Ser10)	1487.67	400.167	2449.67	2165.17	808.667	687.167	1543.67	1143		0.0799844	0.0301295	0.0418433	0.0171832	0.0332245	0.0169564	0.0873698	0.156766		1.41011	0.5102	0.91525	1.4279	1.08497	0.885334	1.27155	1.05768
IkB-alpha (Ab-32/36)	1.43438	4.94551	1.52589	0.772396	0.476336	1.64233	0.506724	0.2565	0.774915	2.67177	0.824351	0.417281	2.56867	8.85632	2.73253	1.38319		IkB-alpha (Ab-32/36)	5227.17	11702.2	24546.7	4195.33	5297	19018.7	9178.17	4135.67		0.228712	0.20167	0.143789	0.041497	0.210357	0.102233	0.297337	0.300582		4.95466	14.9199	9.17118	2.76676	7.10689	24.5033	7.56027	3.82696
IkB-alpha (Ab-42)	0.952293	1.01773	1.24858	1.06115	0.32917	0.351789	0.431585	0.366797	0.847989	0.906259	1.11182	0.944922	0.940401	1.00502	1.23299	1.0479		IkB-alpha (Ab-42)	864.333	1859	2462.5	1258	581.5	647.167	1241.83	939.5		0.0316396	0.303034	0.0366885	0.057724	0.0214996	0.0214202	0.165804	0.0489888		0.819273	2.37017	0.920045	0.829633	0.780188	0.833799	1.02293	0.869371
IkB-alpha (Phospho-Ser32/36)	1.84999	1.87296	1.31397	1.81038	1.06381	1.07701	0.755575	1.04103	1.07145	1.08475	0.761003	1.04851	1.81858	1.84116	1.29166	1.77964		IkB-alpha (Phospho-Ser32/36)	4974.33	6431.17	21789.5	7273	6501.33	6854.33	7521.17	9224.5		0.0434174	0.084465	0.0608456	0.0524688	0.067868	0.0812472	0.248874	0.105289		4.71501	8.19953	8.14104	4.79644	8.72272	8.83101	6.19536	8.53593
IkB-alpha (Phospho-Tyr42)	0.740421	0.678548	0.927472	0.769086	1.57809	1.44622	1.97676	1.63919	0.379543	0.347827	0.475427	0.394237	0.790425	0.724374	0.990109	0.821026		IkB-alpha (Phospho-Tyr42)	1898.33	662.167	9395.17	2555.83	993	947.667	2026	1495.5		0.0780689	0.0850947	0.165412	0.0874963	0.0569388	0.140849	0.0960138	0.0779292		1.79937	0.844241	3.51024	1.68554	1.33229	1.22096	1.66886	1.38387
IKK-alpha (Ab-23)	0.583744	1.41229	0.657209	0.609744	0.893426	2.16152	1.00586	0.93322	0.934139	2.26002	1.0517	0.975747	0.906314	2.1927	1.02037	0.946682		IKK-alpha (Ab-23)	1631.5	792.5	2586.5	1510.33	672.833	1695.17	1233.83	1019		0.0659075	0.142346	0.0414006	0.0259986	0.0261583	0.0421239	0.0573428	0.0380128		1.54645	1.01041	0.966374	0.996043	0.902728	2.18402	1.01634	0.942936
IKK-alpha (Phospho-Thr23)	0.895528	0.827778	1.0247	0.822842	1.84794	1.70814	2.11449	1.69795	0.298022	0.275475	0.341008	0.273833	0.961592	0.888844	1.10029	0.883544		IKK-alpha (Phospho-Thr23)	1985.5	715.333	15136.2	2657.67	1256.17	1209.17	2341.17	1673.5		0.170131	0.0774048	0.344594	0.137038	0.183563	0.229036	0.42578	0.188184		1.88199	0.912027	5.65521	1.75269	1.68538	1.55787	1.92847	1.54858
IKK-alpha/beta (Ab-180/181)	0.777372	0.714677	0.825263	0.703463	1.14608	1.05365	1.21668	1.03711	1.03529	0.951797	1.09907	0.936861	1.13136	1.04012	1.20106	1.02379		IKK-alpha/beta (Ab-180/181)	1502.5	757.667	2862.17	1483.83	825.167	790	1426.83	1082.67		0.126947	0.194446	0.141311	0.0584596	0.0298566	0.0241901	0.250641	0.0959021		1.42417	0.966001	1.06937	0.978567	1.10711	1.01782	1.17532	1.00185
IKK-alpha/beta (Phospho-Ser180/181)	0.819787	0.656909	0.85876	0.686351	1.73489	1.3902	1.81737	1.4525	0.603209	0.483362	0.631886	0.505026	1.25479	1.00549	1.31445	1.05055		IKK-alpha/beta (Phospho-Ser180/181)	1481.17	520.333	5106.83	1390.83	857.833	715.833	1463.67	1041.33		0.314893	0.214816	0.857154	0.267069	0.0411713	0.133024	0.3711	0.174593		1.40395	0.663408	1.90803	0.917235	1.15094	0.922268	1.20566	0.963603
IP3KA (C-term)	1.09838	1.03121	0.921799	0.980619	0.471418	0.442586	0.395629	0.420875	0.980641	0.920664	0.822986	0.875501	1.01798	0.955723	0.854325	0.90884		IP3KA (C-term)	856.333	1483.33	2433.33	1328	664.5	649.667	908.333	860.167		0.0860216	0.484412	0.0714689	0.0391219	0.0480506	0.065099	0.12157	0.0837771		0.81169	1.8912	0.909148	0.875797	0.891547	0.83702	0.748215	0.795959
IP3KC (inter)	0.872717	0.725031	1.45923	0.642528	0.508668	0.422588	0.850517	0.3745	0.693033	0.575754	1.15878	0.510237	1.55743	1.29388	2.60411	1.14664		IP3KC (inter)	2684	3423.5	8574.67	2161.67	1654.83	1431.67	4506.83	1766.5		0.101346	0.392154	0.0951226	0.0941363	0.055115	0.0868404	0.178168	0.145456		2.54408	4.36485	3.20369	1.42559	2.22026	1.84454	3.71238	1.63464
IP6K2 (inter)	1.18072	1.26482	1.04711	1.28	1.22439	1.3116	1.08583	1.32734	1.31153	1.40495	1.16312	1.42181	0.798155	0.855007	0.707834	0.865267		IP6K2 (inter)	575.833	412.833	1315.17	1224.33	480.333	535.833	693.833	755		0.0688314	0.050286	0.0630419	0.0210065	0.0275145	0.0308111	0.083695	0.040496		0.545814	0.526349	0.491376	0.80743	0.644454	0.690359	0.571527	0.698643
IP6K3 (inter)	1.47279	1.15942	1.713	0.707925	0.689314	0.542645	0.801739	0.331331	1.01108	0.795951	1.17599	0.485996	2.39698	1.88696	2.78791	1.15215		IP6K3 (inter)	3329.67	5289	12304.7	2940.5	3464.5	2840.17	6563.33	2414.5		0.227902	0.150952	0.0883042	0.0571124	0.11258	0.190367	0.192359	0.159001		3.15608	6.74331	4.5973	1.93922	4.64826	3.65922	5.40637	2.23427
MEK1 (Ab-217)	0.912146	0.922989	1.06919	0.961221	0.444138	0.449418	0.520604	0.468034	1.1005	1.11358	1.28997	1.15971	0.91985	0.930784	1.07822	0.96934		MEK1 (Ab-217)	866.167	1322.5	1821.33	1234.5	558.167	588.167	1065.67	852.833		0.0442009	0.214407	0.0174237	0.0138017	0.00990513	0.015635	0.169781	0.0148581		0.821011	1.68615	0.680491	0.814135	0.748882	0.757784	0.877814	0.789173
MEK1 (Ab-221)	0.973068	1.22982	0.83856	0.91324	1.27334	1.60932	1.09733	1.19505	0.966434	1.22143	0.832843	0.907014	0.803116	1.01502	0.692101	0.753738		MEK1 (Ab-221)	836.667	475.333	2137.17	1457	575.167	757	807.333	782.667		0.0686795	0.0528828	0.0805453	0.0459962	0.010043	0.0195758	0.0690923	0.0313974		0.793049	0.606035	0.798493	0.960871	0.771691	0.975306	0.665019	0.724244
MEK1 (Ab286)	2.02683	1.65172	1.23674	0.863459	0.791178	0.644756	0.482765	0.337054	1.77724	1.44833	1.08445	0.757132	2.57709	2.10015	1.5725	1.09788		MEK1 (Ab286)	2905.33	5533.33	8405.83	3284.17	4160.17	3530.5	4134.67	2569.67		0.051762	0.118879	0.0883869	0.0438338	0.0813126	0.0498927	0.105873	0.133957		2.75387	7.05482	3.14061	2.16586	5.58162	4.54864	3.40582	2.37785
MEK1 (Ab-291)	1.25342	1.21506	0.972607	0.967774	0.972569	0.942804	0.754677	0.750927	1.24002	1.20207	0.962207	0.957426	1.40627	1.36323	1.09121	1.08579		MEK1 (Ab-291)	1843	1765.83	4726.17	2361	1632	1647.5	2062.67	1827		0.0288648	0.0660452	0.0612844	0.05213	0.0386952	0.0588874	0.0283067	0.0463599		1.74692	2.25138	1.7658	1.55705	2.18962	2.12261	1.69907	1.69062
MEK1 (Ab-298)	1.3766	1.32531	0.779311	0.360632	0.515677	0.496464	0.291931	0.135093	2.53858	2.444	1.43712	0.665037	5.56542	5.35806	3.15065	1.45799		MEK1 (Ab-298)	8672.5	17211.7	11931	3083.17	8434.33	8456	7777.17	3203.67		0.523096	0.312437	0.123308	0.139296	0.291221	0.100969	0.102644	0.159731		8.22038	21.9443	4.45769	2.0333	11.3162	10.8946	6.40623	2.96453
MEK1 (Phospho-Ser217)	0.936785	0.685089	0.924229	0.846106	2.11486	1.54664	2.08651	1.91014	1.33918	0.979367	1.32123	1.20955	0.7662	0.560337	0.755931	0.692034		MEK1 (Phospho-Ser217)	1409	464	2500.5	2476	932.5	710.167	1498.5	1221.17		0.17786	0.0638891	0.153776	0.0341576	0.0389071	0.0186472	0.0728229	0.198259		1.33555	0.591585	0.934242	1.63289	1.25112	0.914967	1.23435	1.13001
MEK1 (Phospho-Ser221)	1.02875	1.68116	1.00011	1.22336	0.779652	1.27409	0.757946	0.927137	1.15453	1.88671	1.12239	1.37293	1.06111	1.73404	1.03157	1.26184		MEK1 (Phospho-Ser221)	1095	1074.17	2475.33	1525.83	795.833	1354.33	1260.17	1372.17		0.00768427	0.111366	0.103689	0.0424682	0.0309469	0.0581612	0.167915	0.210172		1.03791	1.36953	0.92484	1.00627	1.06775	1.7449	1.03803	1.26974
MEK1 (Phospho-Ser298)	1.14297	1.24105	0.986515	1.27421	1.38712	1.50615	1.19724	1.5464	1.24457	1.35136	1.0742	1.38747	0.787327	0.854885	0.679552	0.87773		MEK1 (Phospho-Ser298)	770.5	472	1795.17	1607.67	622.167	703.5	874.667	1005.67		0.0400847	0.133296	0.0648149	0.193447	0.0245955	0.0273978	0.133552	0.147128		0.730332	0.601785	0.670714	1.06023	0.83475	0.906377	0.720483	0.930598
MEK1 (Phospho-Thr286)	1.53745	1.67709	1.14838	0.950635	1.05349	1.14918	0.786892	0.651395	2.0058	2.18797	1.4982	1.24022	2.61584	2.85342	1.95386	1.61742		MEK1 (Phospho-Thr286)	2903	3149.67	5645.17	2452.33	3153.17	3581.83	3836.17	2826.83		0.321733	0.168482	0.0975587	0.456212	0.435206	0.0907774	0.370519	0.369592		2.75166	4.01572	2.10916	1.61728	4.23055	4.61477	3.15994	2.61582
MEK1 (Phospho-Thr291)	1.13894	1.37977	1.45833	1.19366	0.435615	0.527726	0.557776	0.456545	0.925023	1.12062	1.18443	0.969467	1.24944	1.51364	1.59983	1.30947		MEK1 (Phospho-Thr291)	1280.5	2489	3999.83	1677.67	1030.33	1299.83	2148.83	1565.67		0.0464639	0.179186	0.0594355	0.0594223	0.0379173	0.107252	0.163024	0.117041		1.21374	3.1734	1.49443	1.1064	1.38238	1.67468	1.77004	1.4488
MEK2 (Ab-394)	1.00239	1.3254	1.24173	0.931403	1.04747	1.38501	1.29758	0.973294	0.473595	0.626208	0.586677	0.440057	0.990361	1.3095	1.22683	0.920227		MEK2 (Ab-394)	863.5	614.333	4636.67	1256.17	611.5	842	1233.83	823.833		0.184612	0.293995	0.183425	0.364498	0.171423	0.148598	0.316698	0.300506		0.818483	0.783255	1.73236	0.828424	0.820438	1.08482	1.01634	0.762338
MEK2 (Phospho-Thr394)	1.35088	2.85293	1.90286	1.93546	0.744228	1.57174	1.04832	1.06629	0.732805	1.54762	1.03223	1.04992	0.827362	1.74731	1.16543	1.1854		MEK2 (Phospho-Thr394)	916.667	1237	4287	2151.17	874.833	1924	2007.17	1817.33		0.0474347	0.152099	0.0328519	0.391002	0.284219	0.0921123	0.190338	0.261299		0.868878	1.57714	1.60172	1.41866	1.17375	2.47885	1.65335	1.68168
MEKKK 1 (inter)	1.08673	1.08079	0.841082	1.12438	0.911978	0.906997	0.705834	0.943581	1.35493	1.34753	1.04866	1.40189	0.833162	0.828612	0.644834	0.862035		MEKKK 1 (inter)	699.667	619.833	1423.67	1311.67	537.167	556.333	677.167	805.833		0.0505775	0.186195	0.0520689	0.0507104	0.0413333	0.0488395	0.0329471	0.0599132		0.663191	0.790268	0.531914	0.865025	0.720707	0.71677	0.557798	0.745682
MKK3 (Ab-189)	1.58519	1.25654	0.952688	0.800275	0.51866	0.411129	0.311711	0.261843	1.42558	1.13002	0.856762	0.719696	2.94781	2.33666	1.77161	1.48819		MKK3 (Ab-189)	3935.17	8941.5	11101.2	3041.5	4407	3637.83	4314	3225.83		0.0747299	0.187204	0.190488	0.195254	0.134854	0.117531	0.110416	0.137695		3.73002	11.4001	4.14764	2.00583	5.91279	4.68692	3.55354	2.98504
MKK3 (Phospho-Ser189)	1.96351	1.57389	1.02983	1.44933	1.30211	1.04373	0.682936	0.961131	2.65789	2.13048	1.39402	1.96188	1.58432	1.26994	0.830949	1.16944		MKK3 (Phospho-Ser189)	2212.17	2480	4146	3940.5	3068.67	2561.5	2621.5	3284.17		0.0373461	0.111662	0.0513545	0.0377099	0.0536349	0.0395128	0.0286261	0.0516622		2.09684	3.16192	1.54904	2.5987	4.11717	3.30019	2.15939	3.03902
MKK3/MAP2K3 (Ab-222)	0.952687	1.02405	0.921554	1.02872	0.936177	1.0063	0.905583	1.01089	1.0415	1.11951	1.00747	1.12462	0.887491	0.953967	0.858488	0.95832		MKK3/MAP2K3 (Ab-222)	896.167	678	2079.67	1382.67	603.167	675.167	950.333	944.333		0.109672	0.126885	0.0285425	0.0798015	0.0522958	0.0474273	0.0764139	0.0660996		0.849447	0.864428	0.77701	0.911849	0.809258	0.869873	0.782812	0.873843
MKK3/MAP2K3 (Phospho-Thr222)	1.03389	1.11094	0.962276	1.11534	1.02052	1.09658	0.94984	1.10093	1.04973	1.12797	0.977025	1.13244	0.837849	0.900292	0.779817	0.90386		MKK3/MAP2K3 (Phospho-Thr222)	563.833	424.667	1408.83	1000	411.833	460.833	624.333	644.167		0.0320505	0.0796694	0.0419866	0.0297859	0.0154655	0.0480428	0.0523508	0.0377894		0.534439	0.541436	0.526372	0.659486	0.552549	0.59373	0.514278	0.596083
MKK6 (Ab-207)	1.15511	1.08422	0.990342	1.17142	0.910562	0.854681	0.78068	0.923419	1.1745	1.10242	1.00697	1.19108	0.952321	0.893877	0.816483	0.965768		MKK6 (Ab-207)	1168.83	1102.33	2916.33	2037.67	953.833	932.333	1332	1402.5		0.0543891	0.209608	0.0499301	0.0373939	0.0356174	0.04319	0.0430358	0.0239545		1.1079	1.40544	1.08961	1.34381	1.27974	1.2012	1.0972	1.29781
MKK6 (Phospho-Ser207)	0.668428	0.570184	1.04728	0.653151	2.00767	1.71259	3.1456	1.96179	0.430804	0.367485	0.674977	0.420957	0.951522	0.81167	1.49083	0.929774		MKK6 (Phospho-Ser207)	1965.5	486.5	7736.83	1984.5	928.167	824.5	2368.67	1315		0.0488507	0.0228429	0.226458	0.0348399	0.0389916	0.0323153	0.122289	0.0202344		1.86303	0.620272	2.89065	1.30875	1.2453	1.06227	1.95113	1.21684
MKK7/MAP2K7 (Ab-271)	1.26477	1.34781	1.17269	1.10669	1.59763	1.70253	1.48131	1.39795	1.17567	1.25286	1.09007	1.02873	1.06944	1.13966	0.991576	0.935773		MKK7/MAP2K7 (Ab-271)	1743.83	1026.33	4759.33	2964.17	1558.17	1729.17	2353.17	1976.83		0.0166337	0.134469	0.0639522	0.0684667	0.024801	0.0644641	0.0570608	0.0497375		1.65292	1.30854	1.77819	1.95483	2.09056	2.22783	1.93836	1.82927
MKK7/MAP2K7 (Phospho-Ser271)	1.01863	1.03149	0.934434	1.0788	0.859889	0.870751	0.788817	0.910687	0.984825	0.997265	0.903426	1.043	0.963153	0.975319	0.883545	1.02005		MKK7/MAP2K7 (Phospho-Ser271)	934.5	823	2452.17	1420.5	672.5	709.167	1004.83	1032.67		0.0477013	0.193552	0.09268	0.161032	0.0470862	0.0912521	0.145955	0.156843		0.885782	1.0493	0.916184	0.936799	0.902281	0.913678	0.827705	0.955583
MKK7/MAP2K7 (Phospho-Thr275)	1.0561	1.07028	0.884192	0.783469	0.599543	0.607592	0.501952	0.444772	0.944654	0.957337	0.790887	0.700793	1.05091	1.06502	0.879848	0.77962		MKK7/MAP2K7 (Phospho-Thr275)	1146.17	1501	3250.83	1655.5	855.167	902.5	1166.17	919.833		0.160864	0.53879	0.195837	0.157326	0.200188	0.0781419	0.0399361	0.36893		1.08641	1.91373	1.21458	1.09178	1.14736	1.16277	0.960599	0.851172
Mnk1 (Ab-385)	0.711923	0.645033	1.02227	0.473975	0.421126	0.381558	0.604709	0.280372	0.73443	0.665426	1.05459	0.488959	1.50469	1.36332	2.16064	1.00177		Mnk1 (Ab-385)	2282.5	2868.67	5613.17	1552.17	1148	1083.17	2685	1108.17		0.167199	0.251727	0.28374	0.0868662	0.182833	0.0938663	0.155661	0.0814923		2.16351	3.65746	2.0972	1.02363	1.54025	1.39553	2.2117	1.02545
Mnk1 (Phospho-Thr385)	1.05568	1.03366	0.863356	0.798913	1.22226	1.19677	0.999593	0.924981	0.888256	0.86973	0.726434	0.672211	1.38527	1.35637	1.1329	1.04834		Mnk1 (Phospho-Thr385)	1353.33	869	4080.5	1482.33	1009.33	1029.17	1344.5	1107.5		0.053848	0.376949	0.322162	0.0992507	0.0329888	0.0561092	0.0564693	0.132305		1.28278	1.10795	1.52457	0.977577	1.3542	1.32596	1.1075	1.02483
MSK1 (Ab-360)	1.75851	1.4523	1.25916	0.802543	0.591034	0.488117	0.4232	0.269734	1.85621	1.53298	1.32911	0.847128	3.21841	2.65798	2.30449	1.4688		MSK1 (Ab-360)	10136.8	22422.5	24363.3	7960.67	12593.5	10830.8	14687.5	8333.17		0.163371	0.228989	0.122542	0.182424	0.178781	0.1137	0.0969894	0.104784		9.60837	28.588	9.10268	5.24995	16.8965	13.9543	12.0984	7.71114
MSK1 (Ab-376)	0.972489	1.05821	1.02183	1.03301	0.791473	0.861238	0.831629	0.840733	1.08872	1.18468	1.14395	1.15648	0.963241	1.04815	1.01211	1.02319		MSK1 (Ab-376)	839.833	767.167	1903.17	1218.67	577	653.833	987.5	888.667		0.0538666	0.0827507	0.0235885	0.0377378	0.0401542	0.122399	0.091943	0.0393602		0.796051	0.978113	0.711065	0.803693	0.77415	0.842388	0.813427	0.822332
MSK1 (Ab-581)	0.990943	1.17358	1.25605	0.549341	0.310115	0.367272	0.393079	0.171916	1.05044	1.24404	1.33146	0.582323	1.84563	2.1858	2.33939	1.02315		MSK1 (Ab-581)	2131.67	5064	5101.67	1645	1492.33	1840.5	3081	1199.5		0.327872	0.189296	0.0646766	0.241726	0.167048	0.248412	0.149229	0.0476024		2.02054	6.45644	1.9061	1.08485	2.00224	2.37127	2.53789	1.10996
MSK1 (Phospho-Ser212)	1.45658	0.724716	0.735955	1.07537	1.02722	0.511089	0.519015	0.758382	1.33359	0.663519	0.673808	0.984564	1.63868	0.815316	0.82796	1.20981		MSK1 (Phospho-Ser212)	1411.67	1488.17	3911.67	1803.5	1452.67	752.667	1195.5	1555		0.669408	0.0357078	0.32339	0.831901	0.789129	0.0382646	0.745935	0.943866		1.33807	1.89737	1.46149	1.18938	1.94902	0.969723	0.984761	1.43893
MSK1 (Phospho-Ser360)	1.28655	0.99958	0.998753	1.07555	0.651921	0.506508	0.506089	0.545005	1.44766	1.12476	1.12383	1.21025	1.62123	1.25961	1.25857	1.35535		MSK1 (Phospho-Ser360)	2852.67	4185.33	6431.67	3253.67	2592.83	2097.83	3278.5	3142.83		0.0563945	0.153727	0.0870382	0.0557538	0.0974592	0.195102	0.0525763	0.103629		2.70395	5.33617	2.40301	2.14575	3.47876	2.70281	2.70058	2.90824
MSK1 (Phospho-Ser376)	0.840221	1.15687	0.858458	1.06646	0.73369	1.01019	0.749615	0.931247	0.929098	1.27924	0.949264	1.17927	0.888431	1.22325	0.907715	1.12765		MSK1 (Phospho-Ser376)	1192.17	1015	2735.17	1620.5	707.667	1014.67	1177.67	1302.33		0.14127	0.174387	0.14917	0.0781122	0.040005	0.0934028	0.233338	0.126901		1.13002	1.29409	1.02192	1.0687	0.949463	1.30728	0.970071	1.20512
MSK1 (Phospho-Thr581)	1.12395	1.14994	1.07933	1.04568	0.609248	0.623337	0.585059	0.566819	1.16528	1.19223	1.11902	1.08413	1.1422	1.16861	1.09685	1.06266		MSK1 (Phospho-Thr581)	1035.83	1420.67	2534.67	1465	822.5	876.333	1286.5	1109.5		0.0302307	0.0725438	0.0643059	0.0707742	0.0715561	0.0447846	0.0897571	0.137957		0.981833	1.8113	0.947008	0.966146	1.10353	1.12905	1.05972	1.02668
MSK2 (Phospho-Thr568)	0.879016	0.868391	0.818009	0.762914	0.239611	0.236715	0.222981	0.207963	1.0644	1.05154	0.990527	0.923812	1.4593	1.44166	1.35802	1.26655		MSK2 (Phospho-Thr568)	1277.5	3484.17	2676.5	1106	793.333	816.167	1202.5	998.333		0.0755449	0.230924	0.0807193	0.0580016	0.0238187	0.0531614	0.0997418	0.048972		1.2109	4.4422	1	0.729391	1.0644	1.05154	0.990527	0.923812
Myc (Ab-358)	1.22992	4.46806	3.17231	1.22905	0.29496	1.07153	0.760785	0.294752	0.782077	2.84114	2.0172	0.781528	1.97141	7.16177	5.08483	1.97003		Myc (Ab-358)	7691.83	23844.7	30688.2	6897.17	6683.5	25284.3	28078.3	9683.67		0.0516582	0.204533	0.0692531	0.110616	0.113517	0.433287	0.505129	0.0940825		7.29084	30.4012	11.4658	4.54858	8.96713	32.5759	23.1288	8.96083
Myc (Ab-373)	1.04328	2.46528	2.02991	1.08879	0.536655	1.26812	1.04418	0.560065	0.850428	2.00958	1.65469	0.887527	0.86258	2.03829	1.67833	0.900209		Myc (Ab-373)	884.833	1278.83	2753.83	1538.17	652.167	1604.83	2066.83	986.833		0.07399	0.217579	0.0770262	0.047343	0.0893532	0.582774	0.869063	0.0383917		0.838705	1.63047	1.02889	1.0144	0.875	2.06764	1.7025	0.913171
Myc (Ab-58)	0.940424	1.33369	1.1006	0.972457	0.556279	0.788904	0.651026	0.575228	0.844525	1.19769	0.988366	0.873292	0.971658	1.37798	1.13715	1.00475		Myc (Ab-58)	1072.67	1348.17	3030.33	1492.17	712.667	1052.5	1358.5	1068.5		0.0276342	0.142462	0.0407605	0.0287295	0.0319194	0.10746	0.108327	0.0297769		1.01675	1.71887	1.1322	0.984062	0.956172	1.35602	1.11903	0.988742
Myc (Ab-62)	0.828265	0.826885	0.835939	0.892952	0.384889	0.384248	0.388455	0.414948	0.833588	0.832199	0.841311	0.89869	0.92452	0.92298	0.933086	0.996724		Myc (Ab-62)	963	1540.67	2427.5	1240	563.5	585.833	926.333	880.833		0.144104	0.23377	0.0686529	0.0278477	0.0305884	0.0359748	0.0850202	0.0857227		0.912796	1.9643	0.906968	0.817762	0.756038	0.754778	0.763042	0.815083
Myc (Phospho-Ser373)	1.09816	1.1736	0.96578	1.16784	0.755078	0.806949	0.664053	0.802988	0.815875	0.871923	0.717522	0.867643	0.979239	1.04651	0.861192	1.04137		Myc (Phospho-Ser373)	997	1078	3404.5	1607	773.5	860.833	1108	1192.67		0.0296864	0.114751	0.101976	0.213703	0.0800665	0.0906558	0.082651	0.125653		0.945024	1.37442	1.272	1.05979	1.03779	1.10908	0.912685	1.10364
Myc (Phospho-Ser62)	1.11951	1.20542	0.941736	1.24188	1.57141	1.692	1.32188	1.74318	0.81346	0.875885	0.684287	0.902378	0.954518	1.02777	0.802946	1.05886		Myc (Phospho-Ser62)	1169.33	619.333	4082.67	1971.17	924.833	1037	1267.17	1487.5		0.0279356	0.0510764	0.0658863	0.0362258	0.0241821	0.140012	0.0700808	0.0710379		1.10837	0.78963	1.52538	1.29996	1.24083	1.33605	1.04379	1.37647
Myc (Phospho-Thr358)	1.11854	2.82816	1.5598	1.68287	0.549917	1.39043	0.766856	0.827364	0.831395	2.10212	1.15937	1.25085	1.2197	3.08393	1.70087	1.83507		Myc (Phospho-Thr358)	1074.17	1624.33	3666.33	1415.83	848.833	2235	1928	1851.67		0.0377119	0.0791152	0.0200814	0.099895	0.0634657	0.192122	0.21876	0.305952		1.01817	2.07097	1.36982	0.933722	1.13886	2.87954	1.58814	1.71345
Myc (Phospho-Thr58)	1.0105	1.33689	1.17126	1.13296	0.974237	1.28891	1.12923	1.09231	1.00583	1.33071	1.16585	1.12773	1.00148	1.32495	1.1608	1.12285		Myc (Phospho-Thr58)	972.833	750.167	2479.5	1410.83	694.5	956.833	1311.17	1129		0.0718237	0.343481	0.0961279	0.129948	0.0840713	0.201945	0.244516	0.264551		0.922117	0.956439	0.926396	0.930424	0.931798	1.23277	1.08004	1.04473
p44/42 MAP Kinase (Ab-202)	1.08584	0.929619	0.859714	0.932801	1.22121	1.04551	0.966891	1.04909	1.28975	1.10419	1.02116	1.10797	0.951853	0.814909	0.75363	0.817699		p44/42 MAP Kinase (Ab-202)	917.5	606.5	1959.67	1504.33	703.833	627.5	907.667	876.667		0.036985	0.181688	0.0464243	0.0435268	0.0404605	0.0319163	0.0466001	0.0489919		0.869668	0.773268	0.732175	0.992086	0.94432	0.80846	0.747666	0.811228
p44/42 MAP Kinase (Ab-202/204)	0.790782	1.03557	0.891102	1.68943	1.15476	1.51222	1.30126	2.46704	0.870959	1.14057	0.98145	1.86073	0.472015	0.618129	0.531896	1.00842		p44/42 MAP Kinase (Ab-202/204)	1207.33	614.667	2781	2907.17	674.5	919.833	1238	2089.33		0.0452381	0.0413074	0.0605694	0.133028	0.0312504	0.0191711	0.067934	0.14911		1.14439	0.78368	1.03904	1.91723	0.904964	1.1851	1.01977	1.93337
p44/42 MAP Kinase (Ab-204)	1.0879	1.16057	0.974243	1.0621	1.36181	1.45278	1.21954	1.32952	1.30994	1.39744	1.17308	1.27888	0.802833	0.856464	0.718959	0.783796		p44/42 MAP Kinase (Ab-204)	684.167	406.333	1441.5	1332.5	525.833	584.167	767	744.333		0.0244651	0.0236396	0.0459593	0.0528934	0.0476487	0.0285917	0.0667505	0.0398693		0.648499	0.518062	0.538576	0.878765	0.705501	0.75263	0.631796	0.688772
p44/42 MAP Kinase (Phospho-Thr202)	0.971297	0.902481	0.85131	0.942288	1.32936	1.23517	1.16514	1.28965	1.15826	1.0762	1.01518	1.12367	0.925058	0.859518	0.810784	0.89743		p44/42 MAP Kinase (Phospho-Thr202)	1169	635	2487	1764.17	802.167	776.167	1145.17	1128.33		0.0226649	0.04955	0.0455695	0.0482333	0.0349714	0.0362438	0.0737363	0.0357579		1.10806	0.809605	0.929199	1.16344	1.07625	1	0.9433	1.04411
p44/42 MAP Kinase (Phospho-Thr202/Tyr204)	1.12604	1.20506	0.829597	1.21856	1.40715	1.5059	1.0367	1.52277	2.49025	2.66501	1.83466	2.69487	0.651734	0.697469	0.480157	0.705284		p44/42 MAP Kinase (Phospho-Thr202/Tyr204)	1116.67	664.333	1281	2773	888.333	990	1066	1393.83		0.039637	0.136553	0.172488	0.113671	0.0450094	0.035855	0.0447498	0.0762607		1.05845	0.847004	0.47861	1.82875	1.19186	1.2755	0.878089	1.28979
p44/42 MAP Kinase (Phospho-Tyr204)	0.94621	0.879523	0.879902	0.924736	1.0771	1.00119	1.00162	1.05266	1.1848	1.1013	1.10177	1.15791	0.99183	0.921927	0.922325	0.96932		p44/42 MAP Kinase (Phospho-Tyr204)	1105.5	722	2239.83	1515.83	739	715.333	1119.33	1047.17		0.0228464	0.125384	0.0417096	0.0140094	0.0448064	0.0348722	0.0312644	0.0519322		1.04787	0.920527	0.836852	0.99967	0.991503	0.921623	0.922021	0.969001
PAK1 (Ab-204)	0.948974	1.03364	0.933219	1.11546	0.619127	0.674364	0.608848	0.727747	0.908351	0.989392	0.893271	1.06771	0.833023	0.907343	0.819193	0.979169		PAK1 (Ab-204)	649.833	740.5	1722.33	1064	435.667	494.167	697.833	742.5		0.0495542	0.114419	0.0112024	0.0446127	0.0241465	0.0195115	0.0175838	0.0302806		0.615956	0.944114	0.643502	0.701693	0.584526	0.636676	0.574822	0.687076
PAK1 (Ab-212)	1.05425	0.914822	0.940674	1.05728	1.00456	0.871709	0.896342	1.00746	1.44843	1.25687	1.29239	1.4526	0.897346	0.778673	0.800677	0.899932		PAK1 (Ab-212)	889.5	694	1642.5	1502	662.5	598.667	962.833	963.333		0.0757958	0.0761156	0.0362051	0.0340238	0.049391	0.0216935	0.0733621	0.0407559		0.843128	0.884828	0.613675	0.990547	0.888864	0.771312	0.793108	0.891425
PAK1 (Phospho-Ser204)	1.08724	1.08243	0.952557	0.890926	0.713899	0.710737	0.625462	0.584994	1.05778	1.05309	0.926741	0.86678	1.2015	1.19618	1.05266	0.984554		PAK1 (Phospho-Ser204)	802.833	909	2093.5	1044.17	616.667	639.333	880	732.667		0.0338875	0.0810745	0.0325569	0.0239725	0.076541	0.0368108	0.0419009	0.0847705		0.760979	1.15895	0.782178	0.688613	0.82737	0.823706	0.724876	0.677977
PAK1 (Phospho-Thr212)	1.09038	1.00733	1.15279	1.04582	1.43327	1.3241	1.51532	1.37471	1.0862	1.00347	1.14838	1.04182	1.17984	1.08998	1.24738	1.13163		PAK1 (Phospho-Thr212)	1510.83	854.5	3847.67	2006.83	1163.83	1119.67	2004.17	1618.5		0.160616	0.0837699	0.217642	0.238642	0.0261094	0.0120445	0.226528	0.0470135		1.43207	1.08946	1.43757	1.32348	1.56149	1.44256	1.65088	1.49769
PAK1/2 (Ab-199)	0.947165	0.893333	0.844565	0.858563	0.558577	0.526831	0.49807	0.506325	0.993447	0.936984	0.885833	0.900515	0.984216	0.928279	0.877602	0.892148		PAK1/2 (Ab-199)	1006.5	1268.83	2434.5	1392.17	673.5	661.5	978.167	885.167		0.0676273	0.184443	0.0590142	0.0730801	0.08839	0.0647943	0.100607	0.113699		0.954028	1.61772	0.909583	0.918114	0.903623	0.852265	0.805739	0.819093
PAK1/2 (Phospho-Ser199)	0.966441	0.870262	1.19737	1.05843	1.35942	1.22413	1.68425	1.48881	0.938575	0.845169	1.16284	1.02791	0.810422	0.729769	1.00407	0.887561		PAK1/2 (Phospho-Ser199)	1180	623.667	3082.5	2022.5	805.667	755.5	1625.83	1279.33		0.0856997	0.154071	0.178915	0.0627159	0.0202992	0.0461394	0.169867	0.124466		1.11848	0.795155	1.15169	1.33381	1.08095	0.973373	1.33924	1.18384
PAK1/2/3 (Ab-141)	0.970388	0.914187	0.80097	0.922846	0.895312	0.843459	0.739001	0.851448	1.33054	1.25348	1.09824	1.26535	0.896758	0.844821	0.740195	0.852823		PAK1/2/3 (Ab-141)	847	682.5	1567.17	1317.33	580.667	569.667	780.667	800.667		0.0870731	0.12904	0.0330417	0.019262	0.0301976	0.0386457	0.087551	0.0453953		0.802844	0.870166	0.585528	0.868762	0.77907	0.733949	0.643053	0.740901
PAK1/2/3 (Ab-423/402/421)	1.14389	0.889543	1.10356	0.812078	0.31341	0.243723	0.302359	0.222498	1.20556	0.937497	1.16305	0.855855	2.34932	1.82694	2.26648	1.66784		PAK1/2/3 (Ab-423/402/421)	7819.67	21218.2	18823.5	5472.33	6319.33	5117.5	9930	6504.67		0.0590661	0.180572	0.0865863	0.0528578	0.0646927	0.181196	0.116564	0.105918		7.41201	27.0525	7.03288	3.60893	8.47853	6.5933	8.17957	6.01912
PAK1/2/3 (Phospho-Ser141)	0.882796	0.823815	1.22913	0.841648	2.30649	2.15239	3.21136	2.19898	0.447688	0.417777	0.623321	0.42682	0.935583	0.873075	1.30262	0.891974		PAK1/2/3 (Phospho-Ser141)	1572.67	447.5	7867.5	2132.83	980.833	953.167	2224.33	1355.83		0.0209957	0.138416	0.157825	0.0483716	0.0229378	0.0326779	0.127341	0.0369467		1.49068	0.570548	2.93947	1.40657	1.31597	1.22804	1.83224	1.25463
PAK1/2/3 (Phospho-Thr423/402/421)	0.793516	0.664006	0.988173	0.697078	1.53859	1.28748	1.91602	1.3516	0.796284	0.666322	0.991619	0.699509	1.19422	0.999308	1.48717	1.04908		PAK1/2/3 (Phospho-Thr423/402/421)	1530.5	586.833	3869.33	1461.67	858	747.667	1740.33	1092.83		0.156005	0.189736	0.404292	0.256244	0.0959966	0.138552	0.21669	0.15927		1.45071	0.748194	1.44567	0.963948	1.15116	0.963281	1.43355	1.01126
PAK2 (Ab-192)	1.00772	1.08513	0.972339	1.07028	0.844859	0.909752	0.815193	0.897309	0.956149	1.02959	0.922576	1.01551	0.963343	1.03734	0.929517	1.02315		PAK2 (Ab-192)	738.833	655.167	1975.5	1110.83	526	589.833	826.667	810		0.0393435	0.11486	0.0412754	0.130121	0.0316983	0.0260543	0.0194403	0.0572925		0.700316	0.835317	0.738091	0.732579	0.705725	0.759931	0.680945	0.749537
PAK2 (Phospho-Ser192)	1.22554	1.3312	1.06844	0.921779	1.093	1.18724	0.952894	0.822091	0.915938	0.99491	0.798529	0.688915	0.702811	0.763407	0.612721	0.528613		PAK2 (Phospho-Ser192)	848.333	707.167	2879.67	2126.17	734.5	830.833	1043	801		0.0703395	0.314627	0.031923	0.398884	0.108162	0.182823	0.172173	0.0465117		0.804107	0.901615	1.07591	1.40218	0.985465	1.07043	0.859143	0.741209
PAK3 (Ab-154)	0.925698	0.99327	0.954327	1.03735	0.412941	0.443084	0.425712	0.462747	0.895134	0.960474	0.922816	1.0031	0.745934	0.800384	0.769003	0.835902		PAK3 (Ab-154)	740.333	1233.83	1942.33	1320.5	484.167	541	813	786.667		0.0269292	0.302779	0.0179759	0.0511038	0.0258437	0.0207815	0.0259413	0.0438489		0.701738	1.5731	0.725699	0.870851	0.649597	0.697015	0.669687	0.727946
PAK3 (Phospho-Ser154)	0.963802	1.01249	0.870617	0.888148	0.760652	0.799075	0.687109	0.700945	0.807795	0.848599	0.729693	0.744387	0.962037	1.01063	0.869022	0.886522		PAK3 (Phospho-Ser154)	1002.83	944.667	3035.5	1444	682.833	747	1004.67	912.333		0.0977199	0.387803	0.0999605	0.368935	0.0976338	0.103421	0.145557	0.379623		0.950553	1.20442	1.13413	0.952297	0.916145	0.962422	0.827567	0.844232
PI3-kinase p85-alpha (Phospho-Tyr607)	0.952999	0.915357	1.11646	0.996214	1.94653	1.86964	2.28039	2.03479	1.0645	1.02245	1.24708	1.11277	0.847499	0.814024	0.99286	0.88593		PI3-kinase p85-alpha (Phospho-Tyr607)	1051.33	382.667	2387.83	1699.17	707.833	708	1350.67	1072.83		0.13054	0.0168279	0.256698	0.162617	0.0358008	0.0408287	0.212935	0.0293425		0.996524	0.487888	0.892148	1.12058	0.949687	0.912175	1.11258	0.992751
PI3-kinase p85-subunit alpha/gamma (Ab-467/199)	0.755515	0.768939	1.02219	0.801777	1.42291	1.44819	1.92514	1.51004	0.643084	0.65451	0.870071	0.682462	0.833716	0.848529	1.12799	0.884766		PI3-kinase p85-subunit alpha/gamma (Ab-467/199)	2086.17	823.5	6217.83	2717.17	1113.5	1180.17	2453.83	1713.33		0.133476	0.101684	0.0728624	0.0128198	0.0253042	0.0125041	0.0863429	0.0485702		1.97741	1.04994	2.32312	1.79193	1.49396	1.52051	2.02128	1.58544
PI3-kinase p85-subunit alpha/gamma (Phospho-Tyr467/Tyr199)	1.3386	1.30353	1.07294	1.25401	3.58436	3.49045	2.87301	3.35786	1.47109	1.43255	1.17914	1.37813	1.27457	1.24117	1.02162	1.19402		PI3-kinase p85-subunit alpha/gamma (Phospho-Tyr467/Tyr199)	2740.33	760.833	6326	4136.5	2591.5	2628	3383.33	3520		0.0452863	0.147328	0.0602107	0.0283435	0.057058	0.0566386	0.0335322	0.0122086		2.59747	0.970038	2.36353	2.72796	3.47697	3.38587	2.78693	3.25725
PKA CAT (Ab-197)	1.14805	1.04922	1.00716	0.839271	0.713429	0.652008	0.625872	0.521544	1.28616	1.17543	1.12831	0.940232	1.26254	1.15384	1.10759	0.922962		PKA CAT (Ab-197)	1234.17	1476.5	2794.83	1613	1001	952.667	1430.33	1061		0.0420757	0.112659	0.0664973	0.0732889	0.0563103	0.0673982	0.10197	0.0768106		1.16983	1.88249	1.04421	1.06375	1.34302	1.2274	1.1782	0.981801
PKA CAT (Phospho-Thr197)	1.05121	0.995596	0.893837	1.0509	1.0286	0.97418	0.87461	1.0283	1.32172	1.25179	1.12385	1.32133	0.857274	0.811917	0.728931	0.857018		PKA CAT (Phospho-Thr197)	817.333	621	1649.17	1440.5	607	598.667	840.667	879.833		0.0100793	0.119567	0.0226733	0.0281157	0.0503483	0.0395942	0.0270594	0.0412653		0.774724	0.791755	0.616165	0.949989	0.814401	0.771312	0.692477	0.814158
PKC alpha (Ab-657)	1.09368	1.09689	0.908541	0.99859	0.999359	1.00229	0.830188	0.912471	1.27643	1.28018	1.06035	1.16545	0.880628	0.883215	0.731556	0.804063		PKC alpha (Ab-657)	553.5	450.333	1203.17	988	427.667	446.667	578.667	566.167		0.0358753	0.086968	0.110363	0.0265174	0.0576879	0.0132576	0.0604658	0.013609		0.524645	0.574161	0.44953	0.651572	0.573792	0.575478	0.476661	0.523905
PKC alpha (Phospho-Tyr657)	1.00645	0.925544	0.980998	0.837218	1.51251	1.39092	1.47426	1.25818	0.256477	0.235859	0.24999	0.213351	1.05569	0.970821	1.02899	0.878174		PKC alpha (Phospho-Tyr657)	1289.67	638	12839.2	1767.17	917	878.167	1455.83	1106		0.14787	0.19344	0.608753	0.333501	0.094489	0.0854414	0.276627	0.252511		1.22243	0.81343	4.797	1.16542	1.23032	1.13142	1.1992	1.02344
PKC alpha/beta II (Ab-638)	0.90552	0.905416	0.841955	0.879107	0.543442	0.54338	0.505295	0.527591	1.19449	1.19436	1.11065	1.15965	0.816065	0.815972	0.758781	0.792262		PKC alpha/beta II (Ab-638)	909.5	1126.67	1749.17	1450.5	581.833	605.833	881.167	819		0.0428934	0.25725	0.0457438	0.0196248	0.0178751	0.0389968	0.0394789	0.0287597		0.862085	1.43646	0.653528	0.956584	0.780635	0.780545	0.725837	0.757866
PKC alpha/beta II (Phospho-Thr638)	1.14685	1.12033	0.997445	1.07475	0.612237	0.598075	0.532476	0.573745	0.918366	0.897123	0.798723	0.860627	1.12709	1.10102	0.980255	1.05623		PKC alpha/beta II (Phospho-Thr638)	1095.17	1525.17	3469.67	1601.67	887.333	902.667	1257	1205.67		0.0910898	0.14227	0.107505	0.194963	0.0541588	0.0319828	0.0905902	0.151542		1.03807	1.94454	1.29634	1.05628	1.19052	1.16298	1.03542	1.11567
PKC beta/PKCB (Ab-661)	0.952443	1.0136	0.92209	0.965955	0.864545	0.920059	0.836994	0.876811	1.01209	1.07708	0.979839	1.02645	0.842513	0.896612	0.815664	0.854466		PKC beta/PKCB (Ab-661)	679.667	556.667	1622.67	1104.33	457.333	506.833	721.167	672.5		0.0188113	0.0535277	0.0265316	0.0560421	0.0233327	0.0241781	0.0211101	0.0313293		0.644234	0.709732	0.606264	0.728292	0.613596	0.652995	0.594042	0.622301
PKC beta/PKCB (Phospho-Ser661)	1.05123	1.06147	1.00267	1.05169	0.754586	0.761935	0.719733	0.754918	0.961919	0.971288	0.917491	0.962343	0.885278	0.8939	0.844389	0.885668		PKC beta/PKCB (Phospho-Ser661)	653.5	676.833	1811.83	1115.33	485.333	510.333	754	704		0.0427011	0.056927	0.034759	0.0433813	0.0300758	0.0220186	0.0559424	0.0317115		0.619431	0.862941	0.676941	0.735546	0.651163	0.657505	0.621087	0.65145
PKC delta (Ab-505)	0.974287	0.967598	0.842439	0.936494	0.920454	0.914134	0.79589	0.884749	1.57204	1.56125	1.3593	1.51106	0.839383	0.833619	0.725791	0.806823		PKC delta (Ab-505)	757.167	595.833	1190.5	1263.17	521.167	539	734	726.333		0.0414579	0.0778525	0.0363228	0.0354233	0.0234504	0.0140317	0.0223533	0.0235854		0.717694	0.759669	0.444797	0.83304	0.69924	0.694438	0.604613	0.672116
PKC delta (Ab-645)	1.09302	1.03758	0.971307	0.910703	0.794772	0.754456	0.706269	0.662202	1.04301	0.990104	0.926865	0.869035	1.39101	1.32045	1.23611	1.15898		PKC delta (Ab-645)	1055	1078.67	2804.83	1191.5	814.667	805.333	1179.17	984.167		0.0299202	0.0763169	0.114481	0.0305836	0.0888411	0.113528	0.0979913	0.187313		1	1.37527	1.04795	0.785777	1.09302	1.03758	0.971307	0.910703
PKC delta (Phospho-Ser645)	1.07464	1.17258	1.06091	1.17157	1.30609	1.42513	1.28941	1.4239	0.976488	1.06548	0.964015	1.06457	1.06431	1.16131	1.05072	1.16031		PKC delta (Phospho-Ser645)	900.5	550.833	2514.17	1306.83	683.667	776.833	1099.33	1080.67		0.0543292	0.363	0.274799	0.199983	0.091072	0.148936	0.202789	0.226504		0.853555	0.702295	0.939349	0.861838	0.917263	1.00086	0.905546	1
PKC delta (Phospho-Thr505)	1.01427	1.01689	0.915772	1.221	0.771924	0.773919	0.696961	0.929257	0.981872	0.98441	0.886521	1.182	0.832245	0.834396	0.751425	1.00187		PKC delta (Phospho-Thr505)	712.667	696.167	1867.67	1248.33	510.667	533.167	751	891.333		0.0115596	0.0714267	0.0168287	0.0259213	0.0262918	0.0289209	0.0812534	0.0641188		0.675513	0.88759	0.697802	0.823258	0.685152	0.686923	0.618616	0.8248
PKC epsilon (Ab-729)	0.996915	0.982015	0.940936	1.07769	1.09904	1.08261	1.03732	1.18809	1.24895	1.23028	1.17882	1.35015	0.707051	0.696484	0.667349	0.764343		PKC epsilon (Ab-729)	779.5	525.667	1578.5	1579.67	549	563.167	844	860.5		0.0636116	0.102145	0.0194014	0.0489416	0.0161282	0.0360145	0.0484016	0.0221321		0.738863	0.670208	0.589763	1.04177	0.736583	0.725574	0.695222	0.796268
PKC epsilon (Phospho-Ser729)	1.08222	0.938122	0.79019	0.785204	0.385713	0.334354	0.28163	0.279853	0.396008	0.343278	0.289147	0.287323	1.44595	1.25341	1.05576	1.0491		PKC epsilon (Phospho-Ser729)	1602	3341.67	11106.8	1723.33	1224.83	1105.67	1456.67	1288.5		0.152194	0.232592	0.211586	0.207845	0.0782936	0.132639	0.294659	0.216616		1.51848	4.26052	4.14976	1.13651	1.64334	1.42452	1.19989	1.19232
PKC theta (Ab-538)	1.41547	1.16617	0.869028	0.947663	1.14259	0.941341	0.701488	0.764963	3.59101	2.95852	2.2047	2.40419	2.03444	1.67611	1.24904	1.36206		PKC theta (Ab-538)	65535	60358	65535	65535	65535	56225.8	65535	63616		0	0.156009	0	0	0	0.405556	0	0.0738898		62.1185	76.9545	24.4853	43.2194	87.9271	72.4404	53.9827	58.8674
PKC theta (Ab-676)	0.957978	0.978236	0.826509	1.01107	1.0542	1.0765	0.909528	1.11263	1.32958	1.3577	1.14712	1.40327	0.802233	0.819197	0.692137	0.846696		PKC theta (Ab-676)	691.5	467.167	1264	1186.83	468	497.667	657.667	716.167		0.0363868	0.0258793	0.0316535	0.0237147	0.0323773	0.0335432	0.024568	0.0342531		0.65545	0.595623	0.472259	0.782699	0.627907	0.641185	0.541735	0.662708
PKC theta (Phospho-Ser676)	1.05083	1.02637	0.897518	1.33513	1.47276	1.43848	1.25789	1.87121	1.1655	1.13838	0.995463	1.48083	0.800333	0.781707	0.683568	1.01686		PKC theta (Phospho-Ser676)	930.333	493.5	2128	1755.67	690.667	702.5	960.833	1272.33		0.0173275	0.0637026	0.0849735	0.0447269	0.029837	0.0696768	0.100193	0.0669397		0.881833	0.629197	0.795068	1.15784	0.926655	0.905089	0.791461	1.17736
PKC theta (Phospho-Thr538)	1.141	1.0898	0.972613	0.85377	0.980857	0.936846	0.836105	0.733941	0.738134	0.705014	0.629202	0.55232	1.32981	1.27014	1.13356	0.995052		PKC theta (Phospho-Thr538)	771.833	667.5	3026.83	951.833	622.167	618.833	863.833	675		0.0386903	0.118345	0.54514	0.0305104	0.115869	0.174197	0.0611133	0.108576		0.731596	0.851041	1.13089	0.62772	0.83475	0.797294	0.71156	0.624614
PKC zeta (Ab-410)	1.06232	0.973712	1.19673	0.818603	0.832407	0.762976	0.937724	0.641436	0.993226	0.91038	1.11889	0.765359	1.19513	1.09544	1.34634	0.920941		PKC zeta (Ab-410)	1318	1250.5	3576.33	1683.83	989.167	944.167	1815	1105.17		0.066017	0.105981	0.10975	0.0908081	0.0521417	0.062503	0.0446655	0.0444033		1.24929	1.59435	1.3362	1.11046	1.32715	1.21645	1.49506	1.02267
PKC zeta (Ab-560)	1.07602	1.14044	0.923081	1.03269	0.800487	0.848413	0.68671	0.768255	1.2589	1.33428	1.07997	1.20821	0.85377	0.904886	0.732419	0.819393		PKC zeta (Ab-560)	761	760.5	1650.17	1378.5	578.5	638.5	808.333	805		0.10053	0.128478	0.0622269	0.0724581	0.0168218	0.046857	0.0557315	0.0724683		0.721327	0.969613	0.616539	0.909101	0.776163	0.822633	0.665843	0.744911
PKC zeta (Phospho-Thr410)	1.13041	1.16914	0.935454	1.38352	1.34162	1.38758	1.11024	1.64202	0.704997	0.729149	0.583408	0.862853	1.01393	1.04867	0.839061	1.24096		PKC zeta (Phospho-Thr410)	1319.17	826.333	5366.17	2113.83	1053.5	1134.67	1420	1869.5		0.0644041	0.123106	0.408335	0.0604362	0.0457706	0.100697	0.0657597	0.0390644		1.25039	1.05355	2.00492	1.39404	1.41346	1.46189	1.16969	1.72995
PKC zeta (Phospho-Thr560)	1.10337	1.05303	1.2365	1.14003	0.828864	0.791043	0.928871	0.8564	0.71732	0.684589	0.803869	0.74115	0.881313	0.841098	0.987648	0.910591		PKC zeta (Phospho-Thr560)	1112.67	1101.17	4342	2002.17	867.333	862	1583.17	1299.33		0.0725072	0.190437	0.0895124	0.123001	0.0466153	0.0528422	0.20404	0.0332409		1.05466	1.40395	1.62227	1.3204	1.16369	1.11059	1.30409	1.20234
PKR (Ab-446)	0.933049	0.946112	0.954126	0.982664	1.15849	1.17471	1.18466	1.22009	1.1306	1.14643	1.15614	1.19072	0.932375	0.945429	0.953437	0.981954		PKR (Ab-446)	786.333	470.833	1646.33	1131	518.333	547.333	863.333	791.5		0.0226876	0.0790296	0.0306189	0.0153551	0.0188107	0.00718533	0.155517	0.0582971		0.74534	0.600297	0.615107	0.745878	0.695438	0.705175	0.711148	0.732418
PKR (Ab-451)	0.882708	0.886525	1.19085	0.835262	0.275068	0.276258	0.37109	0.260283	1.00232	1.00665	1.35221	0.948442	1.03345	1.03792	1.39421	0.977902		PKR (Ab-451)	961.333	2293.5	2147.83	1180.17	599.5	627	1317.33	822.5		0.0601485	0.307878	0.0449356	0.0260199	0.0118772	0.0258944	0.208162	0.0435235		0.911216	2.92414	0.802478	0.778303	0.804338	0.807816	1.08512	0.761104
PKR (Phospho-Thr446)	1.7064	1.32701	0.734944	1.50076	1.46009	1.13546	0.628859	1.28413	2.23718	1.73978	0.963549	1.96757	1.48054	1.15136	0.637664	1.30211		PKR (Phospho-Thr446)	1180.67	1025.83	2284.67	1955.83	1423.33	1152.67	998.5	1815		0.0896449	0.107558	0.0577411	0.0212525	0.0979802	0.0886938	0.0538683	0.128973		1.11912	1.3079	0.853602	1.28984	1.90966	1.48508	0.822488	1.67952
PKR (Phospho-Thr451)	1.05281	1.10643	0.912872	1.4256	1.49774	1.57403	1.29866	2.02807	1.38772	1.4584	1.20327	1.87909	0.781077	0.820858	0.677256	1.05764		PKR (Phospho-Thr451)	885.333	462.667	1704	1715.17	658.5	720.667	930	1292.83		0.0519169	0.0387284	0.0669868	0.0426236	0.0244443	0.0622703	0.0885123	0.0554643		0.839179	0.589885	0.636652	1.13113	0.883497	0.928495	0.766063	1.19633
PLC-beta (Ab-1105)	0.908381	0.864495	0.908178	0.753267	0.958081	0.911794	0.957867	0.79448	0.879515	0.837024	0.879319	0.72933	1.06197	1.01067	1.06173	0.88063		PLC-beta (Ab-1105)	1161.67	818.833	3043.83	1428.17	745.5	738.833	1214	896.333		0.193337	0.134061	0.385209	0.0590752	0.0461151	0.0201922	0.19007	0.0516329		1.10111	1.04399	1.13724	0.941855	1.00022	0.9519	1	0.829426
PLC-beta (Phospho-Ser1105)	0.984848	0.834692	1.00044	0.936114	1.64936	1.39789	1.67547	1.56774	0.215527	0.182666	0.21894	0.204862	0.967152	0.819694	0.982466	0.919294		PLC-beta (Phospho-Ser1105)	1864.83	827.833	21618.3	2729.33	1297.5	1145.17	2146.83	1788.17		0.027873	0.190482	0.295321	0.0614901	0.030428	0.140633	0.0909613	0.127438		1.76761	1.05546	8.07709	1.79996	1.74083	1.47541	1.7684	1.65469
PLC-beta3 (Ab-537)	0.953248	0.951187	0.833668	0.917684	1.16965	1.16712	1.02293	1.12602	1.37221	1.36924	1.20007	1.32101	0.850674	0.848835	0.743962	0.818937		PLC-beta3 (Ab-537)	639	387.167	1126.17	1029.17	430.333	447.167	613	600.667		0.0434931	0.0558381	0.0274921	0.0402291	0.0318168	0.0408067	0.0237748	0.0137553		0.605687	0.493625	0.420761	0.678721	0.57737	0.576122	0.504942	0.55583
PLC-beta3 (Phospho-Ser537)	1.02885	1.00848	0.907991	0.940749	0.663099	0.64997	0.585204	0.606317	1.22557	1.2013	1.0816	1.12062	0.984206	0.96472	0.868591	0.899928		PLC-beta3 (Phospho-Ser537)	806.667	930.5	1718	1212	586.333	598.5	842.833	777.333		0.00965564	0.0682941	0.0244415	0.0153917	0.020314	0.0119906	0.058897	0.0224398		0.764613	1.18636	0.641883	0.799297	0.786673	0.771097	0.694261	0.719309
PLCG1 (Ab-771)	0.931104	0.84771	1.16258	0.727579	1.25136	1.13928	1.56245	0.97783	0.354547	0.322792	0.442688	0.277049	1.01286	0.922141	1.26466	0.791463		PLCG1 (Ab-771)	1059.33	586	7057.83	1399.67	696.833	660.667	1417.17	789.5		0.106853	0.214325	0.259627	0.292162	0.0611776	0.076558	0.202592	0.228237		1.00411	0.747131	2.63696	0.92306	0.934928	0.851192	1.16735	0.730568
PLCG1 (Ab-783)	0.854973	0.942496	1.18645	0.711214	0.721281	0.795118	1.00093	0.600001	1.28066	1.41176	1.77718	1.06533	1.14799	1.2655	1.59307	0.954957		PLCG1 (Ab-783)	1741.67	1534.83	2949.83	1864.33	1052	1207.67	2377.83	1268.83		0.104193	0.100112	0.039457	0.0277279	0.0654611	0.119279	0.104955	0.0566232		1.65087	1.95686	1.10212	1.2295	1.41145	1.55594	1.95868	1.17412
PLCG1 (Phospho-Tyr771)	0.934917	0.893704	0.83931	0.781963	0.884293	0.845312	0.793863	0.739622	1.00874	0.964268	0.90558	0.843705	1.06008	1.01335	0.951674	0.886649		PLCG1 (Phospho-Tyr771)	945.5	743.167	2223.17	1198.5	624.5	621.667	913.167	757.333		0.111196	0.137784	0.182475	0.0921837	0.0274889	0.0175819	0.0690703	0.0700828		0.896209	0.947514	0.830625	0.790393	0.83788	0.800945	0.752197	0.700802
PLCG1 (Phospho-Tyr783)	1.00946	1.04607	0.897205	0.914449	0.860279	0.891485	0.764616	0.779311	0.928175	0.961844	0.824962	0.840816	0.999427	1.03568	0.888291	0.905363		PLCG1 (Phospho-Tyr783)	971.5	847.5	2680.5	1410.33	692.833	747.667	1003	910		0.0409709	0.0733341	0.0918075	0.0441066	0.0365645	0.0629712	0.129488	0.0188037		0.920853	1.08054	1.00149	0.930095	0.929562	0.963281	0.826194	0.842073
PLCG2 (Ab-1217)	1.23226	1.35449	1.08912	1.10145	1.33102	1.46304	1.17641	1.18973	1.62107	1.78186	1.43277	1.44898	1.24031	1.36334	1.09623	1.10864		PLCG2 (Ab-1217)	2526.33	1738.83	4872	3607.5	2199.33	2517.5	3166.17	2850.33		0.0572145	0.0753518	0.0813535	0.0939892	0.0265243	0.0390099	0.0378055	0.0762736		2.39463	2.21696	1.82029	2.37909	2.95081	3.2435	2.60805	2.63757
PLCG2 (Ab-753)	1.05139	1.02929	1.09002	1.14366	0.763431	0.747388	0.791483	0.830435	0.454909	0.44535	0.471625	0.494835	1.55907	1.5263	1.61635	1.6959		PLCG2 (Ab-753)	7243.5	7416.33	42471.8	7020.83	5380.33	5485.17	9085.5	8485.67		0.114238	0.251207	0.0403387	0.0580851	0.207452	0.0975914	0.0760267	0.0988704		6.86588	9.45559	15.8684	4.63014	7.21869	7.067	7.48394	7.85225
PLCG2 (Phospho-Tyr1217)	1.03828	0.884819	1.02062	0.78364	0.482495	0.411181	0.47429	0.364163	0.888385	0.75708	0.873277	0.670508	1.17628	1.00243	1.15628	0.887799		PLCG2 (Phospho-Tyr1217)	1072	1715	3178.5	1360	786.333	697.833	1259	860.5		0.123092	0.546715	0.209607	0.0256953	0.0567518	0.0561872	0.0973803	0.0573607		1.01611	2.18657	1.18756	0.8969	1.05501	0.899077	1.03707	0.796268
PLCG2 (Phospho-Tyr753)	0.788159	0.722982	0.92592	0.73424	2.04888	1.87945	2.407	1.90871	0.229453	0.210479	0.269559	0.213756	0.928739	0.851936	1.09107	0.865202		PLCG2 (Phospho-Tyr753)	2100.33	600.667	18303	2561.83	1169.5	1117.17	2237.83	1579.67		0.069316	0.0315467	0.0566545	0.0221067	0.0452289	0.0168456	0.0577045	0.0363737		1.99084	0.765831	6.83841	1.68949	1.5691	1.43934	1.84336	1.46175
PP2A-a (Ab-307)	1.3181	0.878559	1.42311	0.507353	0.35524	0.23678	0.383543	0.136737	0.861009	0.573893	0.929607	0.331414	3.24009	2.15964	3.49823	1.24715		PP2A-a (Ab-307)	4087	11274	15873	2389.67	3805.83	2641.67	6692.83	2124		0.248178	0.264057	0.0661245	0.0660691	0.168234	0.153344	0.234547	0.123229		3.87393	14.374	5.93051	1.57595	5.10622	3.40348	5.51304	1.96545
PP2A-a (Phospho-Tyr307)	1.1874	0.903473	1.02992	0.865881	2.33953	1.78012	2.02926	1.70605	1.87034	1.42312	1.62229	1.3639	1.63495	1.24401	1.41812	1.19225		PP2A-a (Phospho-Tyr307)	2554.83	964	4114.83	2666.83	2143.17	1698.17	3027.83	2266		0.455394	0.271506	0.30031	0.258001	0.233982	0.340698	0.470206	0.0984669		2.42164	1.22907	1.53739	1.75874	2.87545	2.18789	2.4941	2.09685
Pyk2 (Ab-402)	0.95945	0.963934	1.7337	0.959466	0.408812	0.410722	0.738711	0.408818	0.811025	0.814816	1.4655	0.811039	0.916817	0.921101	1.65666	0.916831		Pyk2 (Ab-402)	930.667	1623.83	2793.17	1399.83	630.833	660	1856.67	914.667		0.0386919	0.225218	0.0333224	0.0168229	0.0230028	0.0256951	0.333033	0.00981938		0.882148	2.07034	1.04359	0.92317	0.846377	0.850333	1.52938	0.846391
Pyk2 (Ab-580)	1.38046	0.795474	1.2805	0.67997	0.683575	0.393902	0.634074	0.336707	1.06431	0.613296	0.987238	0.524244	2.7801	1.602	2.57877	1.36938		Pyk2 (Ab-580)	3173.67	4764.83	10443.2	2265	3095.17	1857.33	4676.33	2210.5		0.270732	0.140828	0.0506341	0.190878	0.11698	0.157106	0.161772	0.190899		3.00821	6.07501	3.9018	1.49373	4.15273	2.39296	3.852	2.0455
Pyk2 (Ab-881)	0.561769	0.654958	0.305974	0.598176	0.714153	0.83262	0.388972	0.760435	0.628292	0.732516	0.342207	0.66901	1.99695	2.32822	1.08766	2.12637		Pyk2 (Ab-881)	14452.8	8452.17	32784.2	5843.67	5736	6964.17	5088.67	8855.67		0.731835	0.331435	0.693654	0.635633	0.587915	0.539825	0.0774942	0.675641		13.6994	10.7762	12.2489	3.85381	7.69589	8.97251	4.19165	8.19463
Pyk2 (Phospho-Tyr402)	0.844274	1.1321	0.93773	1.13723	1.06257	1.42482	1.18019	1.43128	1.01866	1.36594	1.13142	1.37213	0.869597	1.16606	0.965857	1.17134		Pyk2 (Phospho-Tyr402)	1130	667.5	2376	1576.83	674	941.167	1219.33	1316.33		0.0195973	0.189539	0.0668119	0.022976	0.0340536	0.152139	0.0925678	0.245378		1.07109	0.851041	0.887727	1.0399	0.904293	1.21258	1.00439	1.21808
Pyk2 (Phospho-Tyr579)	1.0837	1.03488	0.937404	0.943823	0.98504	0.94067	0.852065	0.8579	1.27983	1.22218	1.10706	1.11464	0.955756	0.912705	0.826735	0.832395		Pyk2 (Phospho-Tyr579)	707.5	578.667	1519.83	1153	541.667	538.667	763.167	684		0.0477291	0.141396	0.0561326	0.0488315	0.0167448	0.0199484	0.0477537	0.0242355		0.670616	0.737782	0.567844	0.760387	0.726744	0.694009	0.628638	0.632943
Pyk2 (Phospho-Tyr580)	1.06161	0.93391	1.03902	0.970926	2.10347	1.85046	2.05872	1.9238	0.258534	0.227436	0.253033	0.23645	1.21367	1.06768	1.18785	1.11		Pyk2 (Phospho-Tyr580)	2384	894.5	24835.2	2997.17	1788	1638	2850.33	2371		0.0764538	0.0861752	0.0578291	0.00884871	0.0394206	0.0415248	0.0700667	0.0678386		2.25972	1.14046	9.27897	1.97659	2.39893	2.11037	2.34789	2.19402
Pyk2 (Phospho-Tyr881)	1.11438	0.929833	1.2093	0.934425	0.778495	0.64957	0.844806	0.652778	0.527303	0.439978	0.572217	0.44215	1.2772	1.06569	1.38599	1.07095		Pyk2 (Phospho-Tyr881)	1560	1660.17	8364	1956.33	1228.17	1067.17	2170.83	1493.17		0.384206	0.18597	0.229575	0.163227	0.135599	0.105437	0.360851	0.170198		1.47867	2.11666	3.12498	1.29017	1.64781	1.37492	1.78817	1.38171
Rac1/cdc42 (Ab-71)	0.916725	0.931633	1.46725	1.00359	0.554018	0.563027	0.886722	0.606512	0.918974	0.933918	1.47084	1.00605	0.848516	0.862314	1.35807	0.928913		Rac1/cdc42 (Ab-71)	785.667	966.5	1988.33	1220	508.833	538.5	1326.5	807.667		0.0506996	0.231732	0.0338466	0.0175953	0.0298157	0.0284493	0.292501	0.0311918		0.744708	1.23226	0.742886	0.804572	0.682692	0.693794	1.09267	0.747378
Rac1/cdc42 (Phospho-Ser71)	0.713245	0.577042	0.927611	0.736548	2.00312	1.6206	2.60516	2.06857	0.590178	0.477476	0.767556	0.60946	0.828077	0.669945	1.07696	0.855132		Rac1/cdc42 (Phospho-Ser71)	1520.5	402.5	4661.83	1882.33	766.167	645.5	1623	1147.17		0.0327752	0.0139441	0.195955	0.0318056	0.0304357	0.035201	0.0638022	0.102527		1.44123	0.513175	1.74176	1.24137	1.02795	0.831651	1.3369	1.06154
Raf1 (Ab-259)	1.20915	1.94172	2.04429	1.35634	0.419661	0.673915	0.709512	0.470748	0.556248	0.893252	0.940436	0.623961	0.988116	1.58677	1.67059	1.1084		Raf1 (Ab-259)	1122.83	2405.17	6192.17	1974.83	959.167	1604	2641.33	1560		0.113373	0.142666	0.163389	0.212648	0.0429226	0.355407	0.419027	0.242233		1.0643	3.06651	2.31353	1.30237	1.2869	2.06657	2.17573	1.44355
Raf1 (Ab-289)	1.02404	1.05682	1.02185	0.998417	0.463267	0.478093	0.462272	0.451673	0.770346	0.794999	0.768692	0.751067	0.924335	0.953917	0.92235	0.901203		Raf1 (Ab-289)	946.833	1556	3193.17	1507.67	685	736.167	1113.33	968.333		0.0875254	0.182485	0.0631398	0.0618175	0.0520331	0.0745923	0.100155	0.0720665		0.897472	1.98385	1.19304	0.994284	0.919052	0.948465	0.917079	0.896052
Raf1 (Ab-338)	0.979558	1.03467	0.924187	1.05942	0.857436	0.905675	0.808969	0.927343	0.975084	1.02994	0.919967	1.05458	0.895248	0.945614	0.844643	0.968237		Raf1 (Ab-338)	1081.83	918.833	2757.17	1701.33	748.667	823.5	1150.5	1174		0.0195599	0.0813983	0.0329913	0.0460489	0.00804388	0.0458673	0.0893662	0.0271986		1.02543	1.17148	1.03014	1.122	1.00447	1.06098	0.947694	1.08637
Raf1 (Ab-341)	1.54964	1.51192	1.07485	1.20824	0.888417	0.866796	0.616219	0.692695	1.69364	1.65242	1.17473	1.32052	1.40392	1.36975	0.973777	1.09463		Raf1 (Ab-341)	1463	1897.17	3396	2321	1601.67	1627.33	1809.5	1810.67		0.0329429	0.0741799	0.112876	0.0446547	0.0764462	0.0776481	0.0328172	0.0769706		1.38673	2.41883	1.26882	1.53067	2.14893	2.09663	1.49053	1.67551
Raf1 (Ab-621)	1.05096	1.06604	0.901411	0.996232	0.799654	0.811131	0.685868	0.758015	1.15632	1.17291	0.991778	1.0961	1.04745	1.06249	0.898405	0.992909		Raf1 (Ab-621)	952.667	930.833	2196.67	1373.83	707.333	747.167	988.167	972.167		0.0583635	0.13409	0.0527041	0.0363841	0.0267446	0.0614635	0.0386591	0.0313313		0.903002	1.18678	0.820724	0.906023	0.949016	0.962637	0.813976	0.899599
Raf1 (Phospho-Ser259)	0.793625	1.33648	1.03116	1.51361	0.675901	1.13823	0.878199	1.28909	0.663164	1.11678	0.861649	1.26479	0.806408	1.35801	1.04777	1.53799		Raf1 (Phospho-Ser259)	846	738.5	2568.5	1196.67	474.333	831.833	1003.83	1311.67		0.21567	0.296309	0.121394	0.388262	0.0266227	0.180266	0.229779	0.302001		0.801896	0.941564	0.959649	0.789184	0.636404	1.07172	0.826881	1.21376
Raf1 (Phospho-Ser338)	0.961333	0.706592	0.878507	0.866594	1.85352	1.36236	1.69383	1.67086	0.713642	0.524536	0.652156	0.643313	0.829159	0.609443	0.757721	0.747446		Raf1 (Phospho-Ser338)	1436.33	553.833	4908.67	2393.5	975.5	746.667	1452	1275		0.0543686	0.313079	0.135217	0.0161137	0.0152429	0.0285198	0.0690713	0.14641		1.36145	0.70612	1.83399	1.57848	1.30881	0.961993	1.19605	1.17983
Raf1 (Phospho-Ser621)	1.18139	1.17005	0.9234	1.34136	1.06194	1.05175	0.830038	1.20574	1.45435	1.44039	1.13675	1.65128	0.990216	0.980714	0.773977	1.1243		Raf1 (Phospho-Ser621)	948.333	784.333	1954.33	1626.17	791.5	816.333	1007.67	1303		0.0574152	0.197093	0.0774822	0.160847	0.0401741	0.0473022	0.0818435	0.0440177		0.898894	1	0.730182	1.07243	1.06194	1.05175	0.830038	1.20574
Raf1 (Phospho-Tyr341)	0.981848	0.94841	0.954103	1.00187	1.18813	1.14767	1.15456	1.21236	1.26	1.21709	1.22439	1.28569	0.842015	0.813339	0.818221	0.859184		Raf1 (Phospho-Tyr341)	895.5	550.167	1770.33	1500.83	621.167	624.833	983.167	919		0.0723347	0.136491	0.0560142	0.0472487	0.038143	0.054409	0.074085	0.0218605		0.848815	0.701445	0.661436	0.989778	0.833408	0.805025	0.809857	0.850401
RapGEF1 (Phospho-Tyr504)	1.22424	1.13614	0.969153	1.26099	1.44458	1.34061	1.14358	1.48794	1.62018	1.50358	1.28259	1.66881	0.737544	0.684464	0.583865	0.759682		RapGEF1 (Phospho-Tyr504)	528	332.667	1012.17	1259.67	456.667	441.333	588.833	682		0.060913	0.0198184	0.0290904	0.0163979	0.0345032	0.0397571	0.0324618	0.0493593		0.500474	0.424139	0.378168	0.830732	0.612701	0.568606	0.485036	0.631092
RAS (p21 H and K) (inter)	1.2691	1.12745	0.922036	1.11114	1.05387	0.936244	0.765664	0.922697	1.58437	1.40754	1.15109	1.38717	0.981094	0.871593	0.712792	0.858982		RAS (p21 H and K) (inter)	762.333	682.5	1549.17	1417.33	683.5	632.333	808.833	867.667		0.0492822	0.112448	0.0200977	0.0376863	0.0676986	0.0521125	0.113206	0.0225454		0.722591	0.870166	0.578803	0.934711	0.917039	0.814688	0.666255	0.802899
RASE (inter)	1.08666	1.02236	0.859191	0.960745	0.992686	0.933951	0.784892	0.877664	1.21158	1.13989	0.957965	1.07119	1.01265	0.952734	0.800677	0.895315		RASE (inter)	986.5	802.833	2244.67	1521.5	757.333	742	975.333	970.833		0.0509179	0.0786377	0.0281134	0.0226678	0.0402386	0.0339237	0.0310761	0.0318176		0.935071	1.02359	0.838657	1.00341	1.0161	0.95598	0.803405	0.898365
RASF4 (inter)	1.06423	1.09463	0.897861	1.13231	1.16397	1.19722	0.982011	1.23843	1.31568	1.35326	1.11001	1.39985	0.694439	0.714276	0.585881	0.738866		RASF4 (inter)	607.833	413.167	1247.33	1338.83	457	489.5	628	705		0.038392	0.0486099	0.0350877	0.0539923	0.0544502	0.0322429	0.0520484	0.0384604		0.576145	0.526774	0.466032	0.882941	0.613148	0.630664	0.517298	0.652375
Ras-GRF1 (Ab-916)	1.22624	0.832833	1.20673	1.05284	0.76304	0.518237	0.750899	0.65514	0.397133	0.269723	0.390815	0.340976	1.64723	1.11876	1.62103	1.4143		Ras-GRF1 (Ab-916)	4427	5289.17	34678.8	4736.67	3835.17	2712.5	6147.33	4774.33		0.438411	0.391336	0.0786187	0.0360816	0.0321715	0.344447	0.0584562	0.131437		4.19621	6.74352	12.9568	3.12376	5.14557	3.49474	5.0637	4.41795
Ras-GRF1 (Phospho-Ser916)	1.00531	0.977748	0.87449	0.947262	0.914471	0.889399	0.795471	0.861667	1.23068	1.19694	1.07053	1.15962	0.897046	0.872451	0.780313	0.845248		Ras-GRF1 (Phospho-Ser916)	769	628.5	1593.67	1238.67	546.167	553.167	773.833	746.167		0.0192	0.0311423	0.0259953	0.0184074	0.0305371	0.0169359	0.0401096	0.035835		0.72891	0.801317	0.595429	0.816883	0.732782	0.712691	0.637424	0.690469
Rho/Rac guanine nucleotide exchange factor 2 (Ab-885)	1.18242	1.04378	0.893753	0.979078	1.2012	1.06036	0.907945	0.994625	1.50067	1.32472	1.13431	1.2426	1.08515	0.957914	0.820227	0.898533		Rho/Rac guanine nucleotide exchange factor 2 (Ab-885)	632.667	463	1264.67	990.833	528.5	485.833	650.667	634.5		0.0455443	0.0312989	0.0671093	0.133607	0.0328548	0.0372645	0.0450459	0.0305728		0.599684	0.59031	0.472508	0.65344	0.709079	0.625939	0.535969	0.587138
Rho/Rac guanine nucleotide exchange factor 2 (Phospho-Ser885)	1.08398	1.00018	0.960354	1.03256	1.2133	1.11951	1.07493	1.15574	1.25945	1.16209	1.11582	1.19971	0.937328	0.86487	0.83043	0.892864		Rho/Rac guanine nucleotide exchange factor 2 (Phospho-Ser885)	812	539.333	1773	1349.67	621.833	597.5	897.333	858.833		0.0634111	0.117434	0.0154586	0.0572493	0.0250255	0.0268148	0.112928	0.047471		0.769668	0.687633	0.662432	0.890086	0.834302	0.769809	0.739154	0.794725
RhoA (Ab-188)	1.05526	1.06236	1.17087	0.825522	0.286922	0.288852	0.318355	0.224456	0.949526	0.955911	1.05355	0.742805	1.23911	1.24744	1.37486	0.969343		RhoA (Ab-188)	1543.67	4220.83	4352.33	1889.5	1150.83	1206.5	2079.83	1305.33		0.083738	0.0967807	0.119332	0.0578601	0.0256971	0.0559964	0.204324	0.0567084		1.46319	5.38143	1.62613	1.2461	1.54405	1.55443	1.71321	1.2079
RSK1/2/3/4 (Ab-221/227/218/232)	1.06503	1.01158	1.01538	0.974249	0.573363	0.544589	0.546631	0.524489	0.895535	0.850592	0.853782	0.819199	1.16903	1.11036	1.11452	1.06938		RSK1/2/3/4 (Ab-221/227/218/232)	894.667	1235.5	2699.33	1171.5	673.167	665.833	1045.33	892.833		0.0550473	0.108571	0.036031	0.154092	0.0711028	0.0329102	0.0357871	0.0819734		0.848025	1.57522	1.00853	0.772587	0.903175	0.857848	0.861065	0.826188
RSK1/2/3/4 (Phospho-Ser221/227/218/232)	0.98049	0.969127	1.00681	0.830558	0.816474	0.807012	0.838392	0.691623	1.31054	1.29536	1.34573	1.11014	0.98992	0.978447	1.01649	0.838546		RSK1/2/3/4 (Phospho-Ser221/227/218/232)	698	623.167	1324.83	993.667	483.5	497.667	808.667	593.833		0.0493136	0.19453	0.148966	0.0458211	0.0387321	0.033107	0.029706	0.0335346		0.661611	0.794518	0.494987	0.655309	0.648703	0.641185	0.666118	0.549506
Src (Ab-418)	2.25118	5.14795	1.98324	1.3376	0.840736	1.92258	0.74067	0.499547	1.91168	4.37159	1.68415	1.13588	3.95619	9.04695	3.48532	2.35068		Src (Ab-418)	9463	18837.7	28270.8	7739.33	15050	35839.8	21595.8	12965.7		0.106068	0.241002	0.0317948	0.117929	0.129102	0.209469	0.150253	0.155498		8.96967	24.0174	10.5626	5.10398	20.1923	46.1754	17.789	11.9978
Src (Ab-529)	0.936432	1.95388	0.861828	0.861638	0.613177	1.2794	0.564326	0.564202	1.03748	2.16473	0.954828	0.954618	1.17659	2.45498	1.08285	1.08261		Src (Ab-529)	1307.5	1484.5	2994	1495.67	865	1879.5	1296.67	1154		0.128481	0.18372	0.045087	0.0155349	0.164196	0.116527	0.129533	0.0310994		1.23934	1.89269	1.11863	0.986371	1.16055	2.42152	1.06809	1.06786
Src (Ab-75)	1.03044	1.04275	0.982995	1.15796	0.826393	0.836266	0.788345	0.928664	1.00952	1.02158	0.963039	1.13445	0.733378	0.74214	0.699612	0.824137		Src (Ab-75)	685	635	1773.83	1383.33	498.667	525.5	774.833	812.5		0.0351822	0.114366	0.0217535	0.0245939	0.0210959	0.0224112	0.0244522	0.0354816		0.649289	0.809605	0.662744	0.912288	0.669052	0.677045	0.638248	0.751851
Src (Phospho-Ser75)	0.937782	1.02688	1.18122	1.41164	1.22207	1.33818	1.53931	1.83958	0.362778	0.397246	0.456951	0.546088	0.580334	0.635472	0.730982	0.873574		Src (Phospho-Ser75)	1072.17	611.667	7031.33	2490.17	710.333	810	1457.33	1550.33		0.175502	0.503563	0.335865	0.290736	0.199071	0.200294	0.311337	0.27388		1.01627	0.779856	2.62706	1.64223	0.953041	1.04359	1.20044	1.43461
Src (Phospho-Tyr418)	0.994785	0.945068	1.60566	1.12539	1.164	1.10582	1.87877	1.31682	0.622069	0.59098	1.00406	0.703742	1.07982	1.02586	1.74291	1.2216		Src (Phospho-Tyr418)	1599.33	1016.17	6488.5	2117.67	1124	1112	2955	1843.67		0.024758	0.144569	0.0958135	0.185076	0.0527933	0.0969022	0.211003	0.10936		1.51596	1.29558	2.42425	1.39657	1.50805	1.43268	2.4341	1.70605
Src (Phospho-Tyr529)	0.839139	0.667254	0.935391	0.845022	1.98151	1.57563	2.20879	1.9954	0.543519	0.432187	0.605862	0.547329	0.885408	0.704046	0.986967	0.891615		Src (Phospho-Tyr529)	1492.83	470	5847.17	2033.5	885	732.833	1606.83	1292.17		0.061874	0.0304188	0.115251	0.024157	0.0208474	0.0759926	0.0998361	0.115683		1.41501	0.599235	2.18463	1.34106	1.18739	0.94417	1.32359	1.19571
SRF (Ab-77)	1.04228	0.993098	0.903817	0.969511	1.14526	1.09122	0.993119	1.0653	1.11573	1.06309	0.967512	1.03784	0.968705	0.922999	0.840019	0.901077		SRF (Ab-77)	845.167	571.833	2003	1307	622.333	617.5	879	839.333		0.0402803	0.111342	0.0664968	0.0323851	0.0421801	0.0279886	0.054074	0.0396703		0.801106	0.729069	0.748365	0.861948	0.834973	0.795577	0.724053	0.776681
SRF (Ab-99)	1.04531	0.789884	1.11423	0.793521	0.36719	0.277464	0.391397	0.278742	0.946035	0.714865	1.0084	0.718156	1.37413	1.03835	1.46472	1.04313		SRF (Ab-99)	1437.17	3041.67	4028.67	1571.33	1061.33	835.167	1842.67	1168.17		0.0643955	0.210971	0.0924044	0.0385045	0.0737064	0.0563572	0.16826	0.0551823		1.36224	3.87803	1.5052	1.03627	1.42397	1.07601	1.51785	1.08097
SRF (Phospho-Ser77)	1.19286	1.04846	0.969114	1.11679	1.18963	1.04562	0.966489	1.11377	1.06765	0.938401	0.867387	0.999564	0.924937	0.812966	0.751445	0.865954		SRF (Phospho-Ser77)	688.833	513.5	1952.5	1276.83	580.5	531.333	768.167	788		0.0681195	0.0693429	0.0285248	0.0290495	0.0655129	0.0147074	0.0613446	0.0400822		0.652923	0.654696	0.729497	0.842053	0.778846	0.684561	0.632757	0.72918
SRF (Phospho-Ser99)	1.06463	1.01743	1.08806	1.1409	1.11155	1.06227	1.13601	1.19119	1.30654	1.24862	1.3353	1.40015	0.901261	0.861305	0.921095	0.96583		SRF (Phospho-Ser99)	877.5	624.833	1814	1489.83	660	656.833	1098.67	1025.5		0.0722969	0.0531902	0.0436359	0.0384939	0.104574	0.058248	0.152461	0.0373656		0.831754	0.796643	0.677751	0.982524	0.88551	0.846253	0.904997	0.948951
STAT1 (Ab-701)	1.27284	1.46911	1.01922	1.3355	1.47004	1.69672	1.17713	1.54241	1.39195	1.6066	1.1146	1.46048	0.796258	0.919044	0.637601	0.835457		STAT1 (Ab-701)	626.833	403.5	1454.17	1440.17	563.667	677.5	735.167	857.5		0.0775753	0.0316119	0.0562611	0.0304427	0.0489428	0.0444646	0.496818	0.0871122		0.594155	0.51445	0.543309	0.949769	0.756261	0.87288	0.605574	0.793492
STAT1 (Ab-727)	0.908274	0.999484	1.04581	1.03384	0.407178	0.448067	0.468835	0.463468	0.84002	0.924375	0.967219	0.956148	1.04569	1.1507	1.20403	1.19025		STAT1 (Ab-727)	1178.17	1953.83	3231.83	1470.83	756	866.333	1417.83	1247.67		0.0687675	0.126583	0.0516479	0.0278186	0.0336718	0.0358883	0.0427471	0.057887		1.11675	2.49108	1.20748	0.969993	1.01431	1.11617	1.1679	1.15453
STAT1 (Phospho-Ser727)	0.722612	0.630327	0.870893	0.693791	1.49755	1.3063	1.80485	1.43782	0.42143	0.367608	0.507908	0.404621	0.89534	0.780995	1.07907	0.85963		STAT1 (Phospho-Ser727)	1863.5	668.5	8106.33	2161.67	951.333	864.167	1867.5	1324.33		0.0322506	0.0873052	0.302078	0.0323873	0.0217736	0.0608702	0.206504	0.104601		1.76635	0.852316	3.02871	1.42559	1.27639	1.11338	1.5383	1.22548
STAT1 (Phospho-Tyr701)	0.971387	1.49861	1.09248	1.12852	0.916226	1.41351	1.03044	1.06444	1.10402	1.70323	1.24164	1.28261	0.927712	1.43123	1.04336	1.07778		STAT1 (Phospho-Tyr701)	842	663.667	1879.5	1267.17	577.833	928.333	1058.5	973.333		0.0351512	0.175444	0.0768395	0.0451396	0.0243866	0.0906709	0.077373	0.149218		0.798104	0.846154	0.702223	0.835678	0.775268	1.19605	0.871911	0.900679
STAT3 (Ab-705)	0.979766	2.706	1.07466	0.927982	0.967899	2.67322	1.06164	0.916742	1.11012	3.06602	1.21764	1.05145	1.09477	3.02363	1.2008	1.03691		STAT3 (Ab-705)	1432.67	1078.17	3207.83	1842.83	991.667	2852.17	1771.67	1361.83		0.0748399	0.107424	0.103887	0.0248822	0.038487	0.0971948	0.075782	0.0184099		1.35798	1.37463	1.19852	1.21532	1.3305	3.67468	1.45936	1.26018
STAT3 (Ab-727)	1.00822	1.25596	1.03826	1.00031	1.28263	1.59779	1.32084	1.27256	1.38563	1.7261	1.42691	1.37475	0.849352	1.05805	0.874655	0.842686		STAT3 (Ab-727)	892.667	521.667	1647.83	1523	635.833	824.833	1066.5	914.667		0.0375216	0.0623362	0.0450097	0.0321827	0.030842	0.105325	0.140142	0.0370216		0.84613	0.665108	0.615667	1.0044	0.853086	1.0627	0.878501	0.846391
STAT3 (Phospho-Ser727)	1.08922	0.974677	1.08821	1.34201	1.85811	1.66271	1.85638	2.28934	0.315852	0.282637	0.315559	0.389155	0.662463	0.592799	0.66185	0.816209		STAT3 (Phospho-Ser727)	1204.67	525	10539.3	2846.83	927	863.833	1508.5	1656		0.101781	0.0300928	0.139749	0.0528573	0.0951454	0.0463134	0.0440279	0.127997		1.14186	0.669358	3.93773	1.87745	1.24374	1.11295	1.24259	1.53239
STAT3 (Phospho-Tyr705)	1.20176	2.24832	1.62806	1.57012	0.763621	1.42863	1.0345	0.997682	0.671227	1.25577	0.90933	0.876968	1.40437	2.62737	1.90253	1.83482		STAT3 (Phospho-Tyr705)	990.167	1158.5	4497.5	1217.83	840.667	1637.83	1855	1592.5		0.035005	0.151128	0.375703	0.0196414	0.186286	0.166833	0.0550837	0.247965		0.938547	1.47705	1.68037	0.803144	1.12791	2.11016	1.52801	1.47363
Min	0.432134	0.447252	0.305974	0.360632	0.159707	0.130202	0.168468	0.0626879	0.215527	0.182666	0.21894	0.204862	0.472015	0.560337	0.480157	0.528613		Average of Empty Spots	1139.09	276.822	3348.97	1284.18	491.833	490.878	1333.8	783.322		0.0525357	0.0374303	0.0536951	0.0135401	0.047569	0.0343644	0.070188	0.0200927
Max	2.86898	5.14795	3.17231	1.93546	8.10391	4.08906	4.38812	3.35786	3.59101	4.37159	2.2047	2.69487	5.94338	9.04695	5.08483	2.35068		Average of Negative Controls	474.917	263.083	664.833	1146.42	416.5	430.083	453.333	649.25		0.0504847	0.104202	0.260489	0.0714955	0.0621205	0.0282926	0.0556302	0.0505212
Mean	1.07468	1.15726	1.04546	1.00716	1.0389	1.0507	1.00569	0.99443	1.0819	1.14959	1.01939	1.01288	1.16871	1.25406	1.13303	1.02247		Average of Positive Makers	11462.8	11846.2	13717.5	13424.4	12761.9	10287	11102	15150.8		0.0313116	0.110122	0.0495721	0.0280327	0.039381	0.0382782	0.0978304	0.0302684

## Sheet: Ratios
Ratio Analysis
Antibody List			Signal Ratios									Ratio Changes
			#1 (4000016476)	#2 (4000016466)	#3 (4000016467)	#4 (4000016481)	#5 (4000016483)	#6 (4000016482)	#7 (4000016475)	#8 (4000016480)		#5/#1	#6/#1	#7/#1	#8/#1	#5/#2	#6/#2	#7/#2	#8/#2	#5/#3	#6/#3	#7/#3	#8/#3	#5/#4	#6/#4	#7/#4	#8/#4
A-Raf (Phospho-Tyr301/302)		A-Raf (Ab-301/302)	1.15676	1.93686	1.65427	1.19831	1.34628	1.29432	1.50714	1.34859		1.16383	1.11892	1.3029	1.16584	0.695082	0.668255	0.778136	0.696278	0.813822	0.782412	0.911064	0.815222	1.12348	1.08012	1.25773	1.12542
Arrestin-1 (Phospho-Ser412)		Arrestin-1 (Ab-412)	0.633945	0.397141	0.840781	0.932513	0.643842	0.600164	0.662588	0.818091		1.01561	0.946713	1.04518	1.29048	1.62119	1.51121	1.6684	2.05995	0.765767	0.713817	0.788063	0.973013	0.690438	0.643599	0.710541	0.877297
BAD (Phospho-Ser112)		BAD (Ab-112)	1.73487	0.823185	6.89201	1.94955	1.9147	0.783854	1.68303	1.53844		1.10365	0.451822	0.970117	0.886771	2.32596	0.952221	2.04454	1.86888	0.277814	0.113734	0.2442	0.22322	0.982122	0.402069	0.863292	0.789124
BAD (Phospho-Ser134)		BAD (Ab-134)	0.710224	0.726928	0.778487	0.915632	0.734589	0.784695	0.736028	0.842963		1.03431	1.10485	1.03633	1.1869	1.01054	1.07947	1.01252	1.15962	0.943612	1.00797	0.94546	1.08282	0.802276	0.856998	0.803847	0.920635
BAD (Phospho-Ser136)		BAD (Ab-136)	1.37966	1.75439	1.64476	1.11056	1.18739	1.462	1.26983	1.58935		0.860637	1.05968	0.92039	1.15199	0.67681	0.833338	0.7238	0.905929	0.721922	0.888883	0.772044	0.966313	1.06919	1.31646	1.14342	1.43114
BAD (Phospho-Ser155)		BAD (Ab-155)	1.51229	0.759551	6.07234	1.28342	1.38642	0.885597	1.88	1.35705		0.916769	0.585602	1.24315	0.89735	1.82531	1.16595	2.47515	1.78665	0.228317	0.145841	0.309601	0.22348	1.08025	0.69003	1.46484	1.05737
BAD (Phospho-Ser91/128)		BAD (Ab-91/128)	1.23531	1.30854	4.7166	1.54248	1.35937	1.27067	0.99155	1.48779		1.10043	1.02863	0.802674	1.20438	1.03884	0.971063	0.757753	1.13698	0.288209	0.269405	0.210226	0.315436	0.88129	0.823789	0.64283	0.964544
B-Raf (Phospho-Ser446)		B-Raf (Ab-446)	1.63498	4.9727	2.7223	1.10464	1.8214	1.52687	1.61453	1.33185		1.11402	0.933874	0.987488	0.814593	0.36628	0.30705	0.324678	0.267831	0.669068	0.560875	0.593074	0.489236	1.64886	1.38222	1.46158	1.20568
B-Raf (Phospho-Thr598)		B-Raf (Ab-598)	0.0955093	0.0260495	0.0482386	0.344601	0.0700922	0.0826231	0.0869353	0.189415		0.733878	0.865079	0.910228	1.98321	2.69073	3.17177	3.33731	7.27135	1.45303	1.7128	1.80219	3.92663	0.203401	0.239765	0.252278	0.549665
B-Raf (Phospho-Ser601)		B-Raf (Ab-601)	1.12646	1.06097	1.10047	1.16162	1.25896	1.12125	1.33055	1.20524		1.11762	0.99538	1.18118	1.06994	1.18661	1.05682	1.25408	1.13598	1.14402	1.01889	1.20908	1.09521	1.08379	0.965249	1.14542	1.03755
CaMK1-alpha (Phospho-Thr177)		CaMK1-alpha (Ab-177)	0.161949	0.296868	0.117521	0.478965	0.422144	0.354365	0.205649	0.477339		2.60665	2.18813	1.26984	2.94747	1.42199	1.19368	0.692728	1.60792	3.59208	3.01534	1.74989	4.06174	0.881366	0.739855	0.42936	0.996604
CaMK2 (Phospho-Thr286)		CaMK2 (Ab-286)	0.954025	0.220017	0.807286	1.33407	1.17844	1.07682	0.512584	1.29733		1.23523	1.12871	0.537286	1.35985	5.35616	4.89425	2.32975	5.8965	1.45976	1.33387	0.634947	1.60702	0.883347	0.807167	0.384227	0.97246
CaMK2-beta/gamma/delta (Phospho-Thr287)		CaMK2-beta/gamma/delta (Ab-287)	0.638346	0.329855	0.695401	0.477506	0.706683	0.696926	0.583517	0.527079		1.10705	1.09177	0.914108	0.825696	2.1424	2.11282	1.76901	1.59791	1.01622	1.00219	0.839109	0.75795	1.47995	1.45951	1.22201	1.10382
CaMK4 (Phospho-Thr196/200)		CaMK4 (Ab-196/200)	1.42766	0.974509	2.23224	1.11249	1.35912	1.21263	1.68632	1.2887		0.951995	0.849387	1.18118	0.902664	1.39468	1.24435	1.73043	1.32241	0.60886	0.543236	0.75544	0.57731	1.22169	1.09002	1.51581	1.15839
c-Raf (Phospho-Ser296)		c-Raf (Ab-296)	1.05986	1.30208	1.43178	1.47605	1.29186	1.12612	1.28374	1.29684		1.2189	1.06252	1.21124	1.2236	0.992151	0.864861	0.985916	0.995981	0.902271	0.786512	0.896601	0.905754	0.875211	0.762924	0.869711	0.87859
c-Raf (Phospho-Ser43)		c-Raf (Ab-43)	1.12172	0.091307	1.03574	1.20538	1.01198	0.934009	1.32069	1.05664		0.902172	0.832659	1.17738	0.941984	11.0833	10.2293	14.4643	11.5724	0.977066	0.901782	1.27512	1.02018	0.839558	0.774869	1.09567	0.876607
CREB (Phospho-Thr100)		CREB (Ab-100)	0.635806	0.911694	0.715514	0.999376	0.810798	0.789075	0.665706	0.874647		1.27523	1.24106	1.04703	1.37565	0.889332	0.865504	0.730186	0.959365	1.13317	1.10281	0.930388	1.2224	0.811305	0.789568	0.666121	0.875194
CREB (Phospho-Ser121)		CREB (Ab-121)	1.0124	0.897394	1.2549	1.14207	0.962973	1.00029	1.23131	1.05119		0.951177	0.988038	1.21623	1.03832	1.07308	1.11466	1.3721	1.17139	0.767369	0.797106	0.981201	0.837671	0.843183	0.875858	1.07814	0.92043
CREB (Phospho-Ser129)		CREB (Ab-129)	1.35436	1.39689	1.14544	1.41466	1.47994	1.55831	1.18156	1.73604		1.09273	1.15059	0.872415	1.28182	1.05945	1.11556	0.845851	1.24279	1.29203	1.36045	1.03154	1.51561	1.04615	1.10154	0.835225	1.22717
CREB (Phospho-Ser133)		CREB (Ab-133)	1.19873	1.50216	1.18922	0.958473	1.03135	1.31059	1.68123	1.21018		0.860367	1.09331	1.40251	1.00954	0.686578	0.872471	1.11921	0.805623	0.86725	1.10206	1.41373	1.01762	1.07604	1.36738	1.75407	1.26261
CREB (Phospho-Ser142)		CREB (Ab-142)	1.34868	0.860494	2.39005	1.54861	1.57391	1.55906	1.28168	1.73628		1.167	1.15599	0.950323	1.2874	1.82908	1.81182	1.48947	2.01778	0.658525	0.652314	0.536257	0.726464	1.01633	1.00675	0.827631	1.12119
DYN1 (Phospho-Ser774)		DYN1 (Ab-774)	0.0708218	0.0340292	0.0578627	0.148609	0.0569512	0.0632128	0.0666294	0.0772265		0.804148	0.892562	0.940803	1.09043	1.6736	1.8576	1.958	2.26942	0.984249	1.09246	1.15151	1.33465	0.383229	0.425364	0.448354	0.519663
Elk1 (Phospho-Ser383)		Elk1 (Ab-383)	8.28135	6.93875	10.1573	3.90282	4.13117	8.82308	5.41958	5.62118		0.498853	1.06542	0.654432	0.678776	0.595377	1.27157	0.781061	0.810115	0.406718	0.86864	0.533563	0.55341	1.05851	2.26069	1.38863	1.44029
Elk1 (Phospho-Ser389)		Elk1 (Ab-389)	1.44437	0.222586	1.88785	1.9018	1.82415	0.607362	0.827672	1.74829		1.26294	0.420502	0.573032	1.21042	8.19526	2.72866	3.71843	7.85445	0.966258	0.321721	0.438419	0.926074	0.959174	0.319362	0.435205	0.919285
Elk1 (Phospho-Thr417)		Elk1 (Ab-417)	2.05078	1.48515	2.01374	1.44504	2.51086	1.10425	1.80109	2.64656		1.22434	0.538451	0.878245	1.29051	1.69065	0.743526	1.21273	1.78202	1.24687	0.548356	0.8944	1.31425	1.73757	0.764161	1.24639	1.83147
ERK3 (Phospho-Ser189)		ERK3 (Ab-189)	1.39958	1.12855	1.39396	1.14015	1.59374	1.5661	1.527	1.74238		1.13873	1.11898	1.09104	1.24493	1.4122	1.38771	1.35306	1.5439	1.14332	1.12349	1.09544	1.24995	1.39783	1.37359	1.33929	1.5282
ERK8 (Phospho-Thr175/Tyr177)		ERK8 (Ab-175/177)	0.0658632	0.122254	0.0500983	0.195915	0.0231189	0.0516341	0.0461603	0.100954		0.351014	0.78396	0.700852	1.53278	0.189106	0.422352	0.377579	0.825774	0.461471	1.03066	0.921395	2.01511	0.118005	0.263553	0.235614	0.515294
Fos (Phospho-Thr232)		Fos (Ab-232)	1.99124	0.756402	9.00224	2.06362	1.94795	2.08106	2.19365	2.28568		0.97826	1.04511	1.10165	1.14787	2.57529	2.75126	2.90011	3.02179	0.216385	0.231171	0.243678	0.253902	0.943948	1.00845	1.06301	1.10761
FosB (Phospho-Ser27)		FosB (Ab-27)	1.30504	0.257454	1.21102	0.990041	1.13049	1.08016	1.27925	1.07445		0.866246	0.827686	0.98024	0.823309	4.39103	4.19557	4.96887	4.17338	0.933501	0.891947	1.05634	0.88723	1.14186	1.09103	1.29212	1.08526
GAB2 (Phospho-Ser159)		GAB2 (Ab-159)	1.14203	1.94917	1.25205	0.995057	1.04851	1.04795	1.06041	0.971371		0.918109	0.917618	0.928531	0.850564	0.537926	0.537638	0.544032	0.498351	0.837435	0.836987	0.846942	0.775826	1.05372	1.05315	1.06568	0.976196
GTPase activating protein (Phopspho-Ser387)		GTPase activating protein (Ab-387)	1.52085	0.191442	1.89162	1.3138	1.3371	1.21827	1.88673	1.51294		0.879181	0.801046	1.24058	0.994804	6.98436	6.36364	9.85536	7.90289	0.706853	0.644034	0.997414	0.799813	1.01774	0.927289	1.43609	1.15158
Histone H3.1 (Phospho-Ser10)		Histone H3.1 (Ab-10)	1.55289	0.437181	1.34253	1.36719	1.16972	0.729993	1.50479	1.14491		0.753255	0.470087	0.969029	0.737277	2.6756	1.66977	3.44203	2.61884	0.871282	0.543745	1.12086	0.8528	0.855568	0.533938	1.10065	0.83742
IkB-alpha (Phospho-Ser32/36)		IkB-alpha (Ab-32/36)	0.951631	0.549571	0.887677	1.73359	1.22736	0.3604	0.819463	2.23047		1.28975	0.378719	0.861114	2.34384	2.23331	0.655785	1.4911	4.05858	1.38267	0.406004	0.923155	2.51271	0.707987	0.207892	0.472696	1.28662
IkB-alpha (Phospho-Tyr42)		IkB-alpha (Ab-42)	2.1963	0.356195	3.8153	2.03166	1.70765	1.46433	1.63146	1.5918		0.777514	0.666727	0.742822	0.724767	4.79415	4.11104	4.58024	4.46891	0.447581	0.383806	0.42761	0.417216	0.840519	0.720755	0.803016	0.783498
IKK-alpha (Phospho-Thr23)		IKK-alpha (Ab-23)	1.21698	0.902629	5.85199	1.75966	1.86698	0.713303	1.89747	1.6423		1.53411	0.586126	1.55917	1.34949	2.06838	0.79025	2.10216	1.81946	0.319034	0.121891	0.324244	0.280639	1.06099	0.405365	1.07832	0.933306
IKK-alpha/beta (Phospho-Ser180/181)		IKK-alpha/beta (Ab-180/181)	0.985801	0.686758	1.78425	0.937324	1.03959	0.906118	1.02581	0.961823		1.05456	0.919169	1.04059	0.975676	1.51376	1.31941	1.49371	1.40053	0.582646	0.507841	0.574926	0.539061	1.1091	0.966707	1.09441	1.02614
MEK1 (Phospho-Ser217)		MEK1 (Ab-217)	1.62671	0.350851	1.3729	2.00567	1.67065	1.20742	1.40616	1.43189		1.02701	0.74225	0.864422	0.88024	4.76171	3.44142	4.00786	4.08121	1.21688	0.879473	1.02423	1.04297	0.832962	0.602005	0.701093	0.713923
MEK1 (Phospho-Ser221)		MEK1 (Ab-221)	1.30876	2.25982	1.15823	1.04724	1.38366	1.78908	1.5609	1.75319		1.05722	1.367	1.19265	1.33958	0.612287	0.791692	0.690719	0.775812	1.19463	1.54467	1.34766	1.51368	1.32124	1.70837	1.49048	1.6741
MEK1 (Phospho-Thr286)		MEK1 (Ab286)	0.999197	0.569217	0.671577	0.746714	0.757942	1.01454	0.927806	1.10008		0.758552	1.01536	0.928551	1.10096	1.33155	1.78234	1.62997	1.93262	1.1286	1.51068	1.38153	1.63805	1.01504	1.35867	1.24252	1.47323
MEK1 (Phospho-Thr291)		MEK1 (Ab-291)	0.694791	1.40953	0.846317	0.710575	0.631332	0.788973	1.04177	0.85696		0.908664	1.13555	1.49941	1.23341	0.447901	0.559741	0.739092	0.607975	0.745976	0.932244	1.23095	1.01258	0.888481	1.11033	1.4661	1.20601
MEK1 (Phospho-Ser298)		MEK1 (Ab-298)	0.088844	0.0274233	0.150462	0.521434	0.073766	0.0831954	0.112466	0.313911		0.830286	0.93642	1.26588	3.53328	2.6899	3.03375	4.10112	11.4469	0.490262	0.552931	0.747469	2.08631	0.141468	0.159551	0.215686	0.602016
MEK2 (Phospho-Thr394)		MEK2 (Ab-394)	1.06157	2.01356	0.924587	1.71249	1.43064	2.28504	1.62677	2.20595		1.34766	2.1525	1.53242	2.078	0.710499	1.13482	0.807907	1.09554	1.54732	2.47141	1.75946	2.38587	0.835415	1.33434	0.949949	1.28816
MKK3 (Phospho-Ser189)		MKK3 (Ab-189)	0.562153	0.277358	0.373474	1.29558	0.696316	0.704128	0.607673	1.01808		1.23866	1.25256	1.08097	1.81104	2.51053	2.53869	2.19093	3.67064	1.86443	1.88535	1.62708	2.72598	0.537456	0.543486	0.469036	0.785814
MKK3/MAP2K3 (Phospho-Thr222)		MKK3/MAP2K3 (Ab-222)	0.629161	0.626352	0.677432	0.72324	0.682785	0.682548	0.656962	0.682139		1.08523	1.08485	1.04419	1.0842	1.0901	1.08972	1.04887	1.08907	1.0079	1.00755	0.969783	1.00695	0.944064	0.943736	0.90836	0.943171
MKK6 (Phospho-Ser207)		MKK6 (Ab-207)	1.68159	0.441337	2.65293	0.973908	0.973091	0.88434	1.77828	0.937611		0.578673	0.525895	1.0575	0.557574	2.20487	2.00378	4.0293	2.12448	0.366798	0.333345	0.670307	0.353425	0.999161	0.908033	1.82592	0.962731
MKK7/MAP2K7 (Phospho-Ser271)		MKK7/MAP2K7 (Ab-271)	0.535888	0.801884	0.515233	0.479224	0.431597	0.41012	0.427013	0.522384		0.805386	0.76531	0.796832	0.974801	0.538229	0.511446	0.532513	0.651446	0.837673	0.79599	0.828777	1.01388	0.900616	0.855801	0.891051	1.09006
Mnk1 (Phospho-Thr385)		Mnk1 (Ab-385)	0.592917	0.302928	0.726952	0.955009	0.87921	0.950146	0.500745	0.999398		1.48286	1.60249	0.844544	1.68556	2.90237	3.13654	1.65302	3.29913	1.20945	1.30703	0.688828	1.37478	0.92063	0.994908	0.524335	1.04648
MSK1 (Phospho-Ser360)		MSK1 (Ab-360)	0.281416	0.186658	0.26399	0.408718	0.205887	0.193691	0.223217	0.377148		0.73161	0.688272	0.793192	1.34018	1.10302	1.03768	1.19586	2.02053	0.779904	0.733706	0.845552	1.42865	0.503738	0.473899	0.54614	0.922758
MSK1 (Phospho-Ser376)		MSK1 (Ab-376)	1.41953	1.32305	1.43717	1.32973	1.22646	1.55187	1.19257	1.46549		0.863991	1.09323	0.84012	1.03238	0.926993	1.17295	0.901382	1.10766	0.853387	1.07982	0.829809	1.01971	0.922335	1.16706	0.896853	1.1021
MSK1 (Phospho-Thr581)		MSK1 (Ab-581)	0.485927	0.280542	0.496831	0.890578	0.55115	0.476139	0.417559	0.924969		1.13423	0.979857	0.859305	1.90352	1.96459	1.69721	1.4884	3.29707	1.10933	0.958351	0.840445	1.86174	0.618868	0.53464	0.468863	1.03862
Myc (Phospho-Thr358)		Myc (Ab-358)	0.13965	0.0681215	0.119471	0.205278	0.127004	0.0883947	0.068665	0.191215		0.909445	0.632972	0.491693	1.36925	1.86438	1.2976	1.00798	2.80698	1.06306	0.739886	0.574744	1.60052	0.618696	0.43061	0.334499	0.931497
Myc (Phospho-Ser373)		Myc (Ab-373)	1.12677	0.842956	1.23628	1.04475	1.18605	0.5364	0.536086	1.20858		1.05261	0.476053	0.475774	1.07261	1.40701	0.636333	0.63596	1.43374	0.95937	0.433884	0.433629	0.977596	1.13524	0.513425	0.513123	1.15681
Myc (Phospho-Thr58)		Myc (Ab-58)	0.90693	0.556435	0.818227	0.945493	0.974509	0.909105	0.965158	1.05662		1.07451	1.0024	1.0642	1.16505	1.75134	1.6338	1.73454	1.89891	1.191	1.11107	1.17957	1.29136	1.03069	0.961514	1.0208	1.11753
Myc (Phospho-Ser62)		Myc (Ab-62)	1.21426	0.40199	1.68184	1.58965	1.64123	1.77013	1.36794	1.68874		1.35163	1.45778	1.12656	1.39076	4.08276	4.40341	3.40291	4.20095	0.975854	1.05249	0.813358	1.0041	1.03245	1.11353	0.860528	1.06234
p44/42 MAP Kinase (Phospho-Thr202)		p44/42 MAP Kinase (Ab-202)	1.27411	1.04699	1.26909	1.17272	1.13971	1.23692	1.26166	1.28707		0.894512	0.970807	0.990225	1.01017	1.08856	1.1814	1.20503	1.22931	0.898051	0.974648	0.994143	1.01417	0.97185	1.05474	1.07584	1.09751
p44/42 MAP Kinase (Phospho-Thr202/Tyr204)		p44/42 MAP Kinase (Ab-202/204)	0.924903	1.0808	0.460626	0.95385	1.31702	1.07628	0.861066	0.667119		1.42396	1.16367	0.93098	0.721285	1.21856	0.995817	0.796691	0.617244	2.85921	2.33657	1.86934	1.44829	1.38075	1.12836	0.902727	0.699396
p44/42 MAP Kinase (Phospho-Tyr204)		p44/42 MAP Kinase (Ab-204)	1.61583	1.77687	1.55382	1.13759	1.40539	1.22454	1.45937	1.40685		0.86976	0.757835	0.903165	0.870666	0.790936	0.689155	0.821314	0.79176	0.904472	0.788081	0.939211	0.905414	1.23541	1.07643	1.28286	1.2367
PAK1 (Phospho-Ser204)		PAK1 (Ab-204)	1.23544	1.22755	1.2155	0.98136	1.41546	1.29376	1.26105	0.986756		1.1457	1.0472	1.02072	0.798705	1.15307	1.05394	1.02729	0.803843	1.1645	1.06438	1.03747	0.81181	1.44234	1.31833	1.285	1.0055
PAK1 (Phospho-Thr212)		PAK1 (Ab-212)	1.69852	1.23127	2.34257	1.33611	1.75673	1.87027	2.08153	1.6801		1.03427	1.10112	1.2255	0.989158	1.42676	1.51898	1.69056	1.36453	0.749916	0.798384	0.888568	0.717206	1.31481	1.39979	1.55791	1.25746
PAK1/2 (Phospho-Ser199)		PAK1/2 (Ab-199)	1.17238	0.491528	1.26617	1.45277	1.19624	1.1421	1.66212	1.4453		1.02035	0.974174	1.41773	1.23279	2.43372	2.32357	3.38155	2.94043	0.944767	0.90201	1.31271	1.14147	0.823418	0.786153	1.1441	0.994859
PAK1/2/3 (Phospho-Ser141)		PAK1/2/3 (Ab-141)	1.85675	0.655678	5.02021	1.61905	1.68915	1.6732	2.84927	1.69338		0.909735	0.901145	1.53455	0.912014	2.57619	2.55186	4.34554	2.58264	0.33647	0.333293	0.567561	0.337313	1.04329	1.03344	1.75984	1.04591
PAK1/2/3 (Phospho-Thr423/402/421)		PAK1/2/3 (Ab-423/402/421)	0.195724	0.0276571	0.205559	0.267101	0.135774	0.1461	0.17526	0.168008		0.693699	0.746457	0.895443	0.858388	4.90918	5.28255	6.33689	6.07466	0.660511	0.710746	0.852604	0.817322	0.508324	0.546984	0.656156	0.629004
PAK2 (Phospho-Ser192)		PAK2 (Ab-192)	1.14821	1.07937	1.45769	1.91403	1.39639	1.40859	1.26169	0.988889		1.21615	1.22677	1.09884	0.861246	1.29371	1.30501	1.16892	0.916173	0.957946	0.966317	0.865543	0.678394	0.729554	0.735929	0.659182	0.516653
PAK3 (Phospho-Ser154)		PAK3 (Ab-154)	1.35457	0.765636	1.56281	1.09353	1.41033	1.38078	1.23575	1.15975		1.04116	1.01935	0.912284	0.856173	1.84203	1.80344	1.61402	1.51475	0.90243	0.883521	0.790724	0.74209	1.28971	1.26268	1.13006	1.06056
PI3-kinase p85-subunit alpha/gamma (Phospho-Tyr467/Tyr199)		PI3-kinase p85-subunit alpha/gamma (Ab-467/199)	1.31357	0.923902	1.0174	1.52236	2.32735	2.2268	1.3788	2.05447		1.77177	1.69523	1.04965	1.56403	2.51904	2.41022	1.49236	2.22369	2.28755	2.18873	1.35522	2.01935	1.52878	1.46273	0.905697	1.34953
PKA CAT (Phospho-Thr197)		PKA CAT (Ab-197)	0.662255	0.420589	0.590077	0.893056	0.606394	0.628411	0.587742	0.829249		0.915649	0.948896	0.887485	1.25216	1.44177	1.49412	1.39742	1.97164	1.02765	1.06497	0.996043	1.40532	0.679009	0.703664	0.658124	0.928552
PKC alpha (Phospho-Tyr657)		PKC alpha (Ab-657)	2.33002	1.41673	10.6711	1.78863	2.14419	1.96604	2.51584	1.95349		0.920246	0.843788	1.07975	0.838399	1.51348	1.38774	1.77581	1.37887	0.200934	0.184239	0.235761	0.183063	1.19879	1.09919	1.40657	1.09217
PKC alpha/beta II (Phospho-Thr638)		PKC alpha/beta II (Ab-638)	1.20414	1.3537	1.98361	1.10422	1.52506	1.48996	1.42652	1.47212		1.26652	1.23736	1.18468	1.22255	1.12659	1.10066	1.05379	1.08748	0.768832	0.751134	0.719152	0.742142	1.38113	1.34934	1.29188	1.33318
PKC beta/PKCB (Phospho-Ser661)		PKC beta/PKCB (Ab-661)	0.961501	1.21587	1.11658	1.00996	1.06122	1.00691	1.04553	1.04684		1.10372	1.04722	1.08739	1.08876	0.872812	0.828137	0.859902	0.860982	0.950426	0.901778	0.936368	0.937544	1.05076	0.996975	1.03522	1.03652
PKC delta (Phospho-Thr505)		PKC delta (Ab-505)	0.941228	1.16839	1.56881	0.988257	0.979853	0.989177	1.02316	1.22717		1.04104	1.05094	1.08705	1.30379	0.838634	0.846615	0.8757	1.05031	0.624584	0.630528	0.65219	0.78223	0.991496	1.00093	1.03532	1.24175
PKC delta (Phospho-Ser645)		PKC delta (Ab-645)	0.853555	0.510661	0.896369	1.0968	0.839198	0.964611	0.932297	1.09805		0.98318	1.13011	1.09225	1.28645	1.64336	1.88894	1.82567	2.15026	0.936219	1.07613	1.04008	1.225	0.765135	0.87948	0.850018	1.00114
PKC epsilon (Phospho-Ser729)		PKC epsilon (Ab-729)	2.05516	6.35701	7.03632	1.09095	2.23103	1.9633	1.72591	1.49739		1.08557	0.955302	0.839791	0.728597	0.350955	0.308841	0.271497	0.235549	0.317073	0.279024	0.245286	0.212808	2.04504	1.79963	1.58203	1.37255
PKC theta (Phospho-Thr538)		PKC theta (Ab-538)	0.0117774	0.011059	0.0461865	0.014524	0.00949365	0.0110062	0.0131813	0.0106105		0.806089	0.934518	1.1192	0.900922	0.858454	0.995225	1.1919	0.959447	0.20555	0.238299	0.285392	0.229732	0.653651	0.757792	0.907547	0.73055
PKC theta (Phospho-Ser676)		PKC theta (Ab-676)	1.34538	1.05637	1.68354	1.47929	1.47578	1.41159	1.46097	1.77659		1.09692	1.04921	1.08592	1.32051	1.39704	1.33626	1.38302	1.68179	0.876593	0.838462	0.867796	1.05527	0.997632	0.954235	0.98762	1.20098
PKC zeta (Phospho-Thr410)		PKC zeta (Ab-410)	1.00089	0.660802	1.50047	1.25537	1.06504	1.20177	0.782369	1.6916		1.0641	1.2007	0.781677	1.6901	1.61173	1.81865	1.18397	2.55992	0.709805	0.800928	0.521417	1.12738	0.848386	0.9573	0.623218	1.34749
PKC zeta (Phospho-Thr560)		PKC zeta (Ab-560)	1.46211	1.44795	2.63125	1.45242	1.49928	1.35004	1.95856	1.61408		1.02542	0.923349	1.33954	1.10394	1.03545	0.932379	1.35264	1.11473	0.569798	0.513079	0.744345	0.613427	1.03226	0.929508	1.34847	1.1113
PKR (Phospho-Thr446)		PKR (Ab-446)	1.50148	2.17876	1.38773	1.7293	2.74598	2.10597	1.15656	2.29311		1.82884	1.40259	0.770281	1.52723	1.26034	0.96659	0.530835	1.05249	1.97876	1.51756	0.833421	1.65242	1.58792	1.21782	0.668806	1.32604
PKR (Phospho-Thr451)		PKR (Ab-451)	0.920943	0.20173	0.793358	1.45333	1.09842	1.14939	0.705972	1.57183		1.19271	1.24806	0.766575	1.70677	5.44499	5.69767	3.4996	7.79179	1.38451	1.44876	0.889853	1.98124	0.755794	0.790868	0.485763	1.08154
PLC-beta (Phospho-Ser1105)		PLC-beta (Ab-1105)	1.60531	1.01099	7.10234	1.91107	1.74044	1.54997	1.7684	1.99498		1.08418	0.965525	1.10159	1.24274	1.72152	1.53312	1.74917	1.97329	0.245052	0.218233	0.248988	0.280891	0.910714	0.811044	0.925341	1.0439
PLC-beta3 (Phospho-Ser537)		PLC-beta3 (Ab-537)	1.26239	2.40336	1.52553	1.17765	1.36251	1.33843	1.37493	1.29412		1.07931	1.06023	1.08915	1.02513	0.566919	0.556899	0.572088	0.538462	0.893139	0.877353	0.901282	0.848307	1.15697	1.13652	1.16752	1.0989
PLCG1 (Phospho-Tyr771)		PLCG1 (Ab-771)	0.892542	1.2682	0.314993	0.856275	0.896197	0.940969	0.644361	0.959257		1.00409	1.05426	0.721939	1.07475	0.706667	0.74197	0.50809	0.756391	2.84514	2.98727	2.04564	3.04533	1.04662	1.09891	0.752516	1.12027
PLCG1 (Phospho-Tyr783)		PLCG1 (Ab-783)	0.557799	0.552177	0.908695	0.756481	0.658587	0.6191	0.421813	0.717194		1.18069	1.1099	0.756209	1.28576	1.19271	1.1212	0.763908	1.29885	0.724761	0.681307	0.464196	0.789257	0.870592	0.818395	0.557598	0.948066
PLCG2 (Phospho-Tyr1217)		PLCG2 (Ab-1217)	0.42433	0.986293	0.652401	0.376992	0.357533	0.277193	0.397642	0.301895		0.842581	0.653248	0.937104	0.711461	0.362501	0.281045	0.403168	0.30609	0.548025	0.424881	0.609505	0.462743	0.948381	0.735275	1.05477	0.800797
PLCG2 (Phospho-Tyr753)		PLCG2 (Ab-753)	0.289961	0.0809924	0.430944	0.36489	0.217366	0.203671	0.246308	0.186157		0.749637	0.702406	0.849453	0.642007	2.68378	2.51469	3.04113	2.29845	0.504394	0.472614	0.571554	0.431975	0.595702	0.558169	0.67502	0.510173
PP2A-a (Phospho-Tyr307)		PP2A-a (Ab-307)	0.625112	0.0855065	0.259235	1.11599	0.563127	0.642839	0.452399	1.06685		0.900841	1.02836	0.723709	1.70666	6.58578	7.51802	5.29082	12.4769	2.17227	2.47976	1.74513	4.1154	0.5046	0.576028	0.405381	0.955976
Pyk2 (Phospho-Tyr402)		Pyk2 (Ab-402)	1.21418	0.411064	0.850647	1.12644	1.06843	1.42601	0.656732	1.43914		0.879956	1.17446	0.540884	1.18527	2.59917	3.46907	1.59764	3.50101	1.25602	1.67638	0.772038	1.69182	0.948497	1.26594	0.583014	1.2776
Pyk2 (Phospho-Tyr580)		Pyk2 (Ab-580)	0.751182	0.18773	2.37813	1.32325	0.577675	0.88191	0.609523	1.07261		0.769022	1.17403	0.811419	1.42789	3.07717	4.69777	3.24682	5.71358	0.242912	0.370842	0.256304	0.451031	0.436557	0.666471	0.460625	0.810585
Pyk2 (Phospho-Tyr881)		Pyk2 (Ab-881)	0.107937	0.196419	0.255123	0.334778	0.214116	0.153237	0.426602	0.168611		1.9837	1.41968	3.95231	1.56212	1.0901	0.780152	2.1719	0.858427	0.839263	0.600639	1.67214	0.660902	0.639574	0.457726	1.27428	0.503651
Rac1/cdc42 (Phospho-Ser71)		Rac1/cdc42 (Ab-71)	1.9353	0.416451	2.34459	1.5429	1.50573	1.1987	1.22352	1.42035		0.778036	0.619388	0.632213	0.733916	3.61563	2.87837	2.93797	3.4106	0.642215	0.511261	0.521848	0.605797	0.975913	0.776916	0.793003	0.920572
Raf1 (Phospho-Ser259)		Raf1 (Ab-259)	0.753451	0.307047	0.414798	0.605958	0.494526	0.518599	0.380048	0.840812		0.656349	0.688299	0.50441	1.11595	1.61059	1.68899	1.23775	2.73838	1.19221	1.25024	0.916224	2.02704	0.816106	0.855833	0.627185	1.38757
Raf1 (Phospho-Ser338)		Raf1 (Ab-338)	1.32768	0.602757	1.78033	1.40684	1.30298	0.906699	1.26206	1.08603		0.981395	0.682918	0.950572	0.817989	2.16171	1.50425	2.09381	1.80177	0.731877	0.509287	0.708891	0.610016	0.926179	0.644494	0.89709	0.771966
Raf1 (Phospho-Tyr341)		Raf1 (Ab-341)	0.612098	0.289994	0.5213	0.646632	0.387825	0.383961	0.543336	0.507548		0.633599	0.627287	0.887661	0.829193	1.33736	1.32403	1.87361	1.7502	0.743958	0.736547	1.04227	0.97362	0.599762	0.593787	0.840255	0.78491
Raf1 (Phospho-Ser621)		Raf1 (Ab-621)	0.995451	0.842614	0.889681	1.18367	1.11899	1.09257	1.01973	1.34031		1.1241	1.09756	1.02439	1.34643	1.328	1.29665	1.2102	1.59065	1.25774	1.22805	1.14618	1.5065	0.945357	0.923037	0.861501	1.13233
Ras-GRF1 (Phospho-Ser916)		Ras-GRF1 (Ab-916)	0.173707	0.118828	0.045955	0.261506	0.14241	0.203932	0.125881	0.156287		0.819831	1.174	0.724676	0.899718	1.19846	1.7162	1.05936	1.31524	3.0989	4.43765	2.73922	3.40087	0.544577	0.779838	0.48137	0.597643
Rho/Rac guanine nucleotide exchange factor 2 (Phospho-Ser885)		Rho/Rac guanine nucleotide exchange factor 2 (Ab-885)	1.28346	1.16487	1.40195	1.36215	1.1766	1.22985	1.3791	1.35356		0.916744	0.958229	1.07452	1.05462	1.01007	1.05578	1.18391	1.16199	0.83926	0.877239	0.9837	0.965483	0.86378	0.902869	1.01244	0.993691
RSK1/2/3/4 (Phospho-Ser221/227/218/232)		RSK1/2/3/4 (Ab-221/227/218/232)	0.780179	0.504384	0.4908	0.8482	0.718247	0.747434	0.773597	0.665111		0.920619	0.958029	0.991564	0.852511	1.42401	1.48187	1.53375	1.31866	1.46342	1.52289	1.5762	1.35516	0.846789	0.8812	0.912045	0.784144
Src (Phospho-Tyr418)		Src (Ab-418)	0.169009	0.0539433	0.229512	0.273624	0.0746844	0.0310269	0.136832	0.142196		0.441896	0.183581	0.809613	0.841351	1.3845	0.575176	2.53659	2.63603	0.325405	0.135186	0.596186	0.619558	0.272945	0.113393	0.500073	0.519677
Src (Phospho-Tyr529)		Src (Ab-529)	1.14175	0.316605	1.95296	1.35959	1.02312	0.389909	1.2392	1.11973		0.896102	0.341502	1.08536	0.980716	3.23154	1.23153	3.91404	3.53667	0.523882	0.19965	0.634525	0.573349	0.75252	0.286783	0.911451	0.823575
Src (Phospho-Ser75)		Src (Ab-75)	1.56521	0.963255	3.96392	1.80012	1.42447	1.54139	1.88083	1.9081		0.910081	0.984783	1.20165	1.21907	1.4788	1.60019	1.95258	1.98089	0.359358	0.388855	0.474489	0.481368	0.791317	0.85627	1.04484	1.05999
SRF (Phospho-Ser77)		SRF (Ab-77)	0.815027	0.897989	0.974788	0.976919	0.93278	0.860459	0.87391	0.93884		1.14448	1.05574	1.07225	1.15191	1.03874	0.958207	0.973185	1.04549	0.956906	0.882714	0.896513	0.963123	0.954818	0.880788	0.894557	0.961022
SRF (Phospho-Ser99)		SRF (Ab-99)	0.610576	0.205425	0.450273	0.948133	0.621859	0.78647	0.596237	0.877871		1.01848	1.28808	0.976516	1.43777	3.02719	3.82851	2.90246	4.27345	1.38107	1.74665	1.32417	1.94964	0.655878	0.829493	0.628854	0.925894
STAT1 (Phospho-Tyr701)		STAT1 (Ab-701)	1.34326	1.64477	1.29249	0.879875	1.02513	1.37023	1.43981	1.13508		0.763168	1.02008	1.07188	0.845021	0.623266	0.833083	0.875384	0.690114	0.793144	1.06015	1.11398	0.878212	1.16509	1.5573	1.63638	1.29005
STAT1 (Phospho-Ser727)		STAT1 (Ab-727)	1.58169	0.342148	2.50828	1.46969	1.25838	0.997499	1.31715	1.06145		0.795588	0.630652	0.832746	0.671083	3.67788	2.9154	3.84965	3.10231	0.50169	0.397683	0.525122	0.423178	0.856221	0.678715	0.896211	0.722227
STAT3 (Phospho-Tyr705)		STAT3 (Ab-705)	0.691135	1.07451	1.40204	0.660848	0.847731	0.574242	1.04704	1.16938		1.22658	0.830867	1.51495	1.69197	0.788947	0.534422	0.974433	1.08829	0.604643	0.409577	0.746797	0.834058	1.28279	0.868946	1.58438	1.76951
STAT3 (Phospho-Ser727)		STAT3 (Ab-727)	1.34951	1.00639	6.39587	1.86923	1.45793	1.04728	1.41444	1.8105		1.08034	0.776044	1.04811	1.34159	1.44867	1.04063	1.40546	1.799	0.227948	0.163743	0.221149	0.283072	0.779964	0.560275	0.756698	0.96858
											Min	0.351014	0.183581	0.475774	0.557574	0.189106	0.281045	0.271497	0.235549	0.200934	0.113734	0.210226	0.183063	0.118005	0.113393	0.215686	0.503651
											Max	2.60665	2.18813	3.95231	3.53328	11.0833	10.2293	14.4643	12.4769	3.59208	4.43765	2.73922	4.1154	2.04504	2.26069	1.82592	1.83147
											Mean	1.02887	0.97191	1.02083	1.18793	1.97538	1.82038	1.97546	2.3808	0.95009	0.934601	0.895874	1.1278	0.937781	0.891121	0.939266	1.02467

## Sheet: Sheet1
Antibody List			Signal Ratios
			#1 (4000016476)	#2 (4000016466)	#3 (4000016467)	#4 (4000016481)	AVG	#5 (4000016483)	#6 (4000016482)	#7 (4000016475)	#8 (4000016480)	AVG
A-Raf (Phospho-Tyr301/302)		A-Raf (Ab-301/302)	1.15676	1.93686	1.65427	1.19831	1.48655	1.34628	1.29432	1.50714	1.34859	1.37408
Arrestin-1 (Phospho-Ser412)		Arrestin-1 (Ab-412)	0.633945	0.397141	0.840781	0.932513	0.701095	0.643842	0.600164	0.662588	0.818091	0.681171
BAD (Phospho-Ser112)		BAD (Ab-112)	1.73487	0.823185	6.89201	1.94955	2.84991	1.9147	0.783854	1.68303	1.53844	1.48
BAD (Phospho-Ser134)		BAD (Ab-134)	0.710224	0.726928	0.778487	0.915632	0.782818	0.734589	0.784695	0.736028	0.842963	0.774569
BAD (Phospho-Ser136)		BAD (Ab-136)	1.37966	1.75439	1.64476	1.11056	1.47234	1.18739	1.462	1.26983	1.58935	1.37714
BAD (Phospho-Ser155)		BAD (Ab-155)	1.51229	0.759551	6.07234	1.28342	2.4069	1.38642	0.885597	1.88	1.35705	1.37727
BAD (Phospho-Ser91/128)		BAD (Ab-91/128)	1.23531	1.30854	4.7166	1.54248	2.20073	1.35937	1.27067	0.99155	1.48779	1.27735
B-Raf (Phospho-Ser446)		B-Raf (Ab-446)	1.63498	4.9727	2.7223	1.10464	2.60866	1.8214	1.52687	1.61453	1.33185	1.57366
B-Raf (Phospho-Thr598)		B-Raf (Ab-598)	0.0955093	0.0260495	0.0482386	0.344601	0.1286	0.0700922	0.0826231	0.0869353	0.189415	0.107266
B-Raf (Phospho-Ser601)		B-Raf (Ab-601)	1.12646	1.06097	1.10047	1.16162	1.11238	1.25896	1.12125	1.33055	1.20524	1.229
CaMK1-alpha (Phospho-Thr177)		CaMK1-alpha (Ab-177)	0.161949	0.296868	0.117521	0.478965	0.263826	0.422144	0.354365	0.205649	0.477339	0.364874
CaMK2 (Phospho-Thr286)		CaMK2 (Ab-286)	0.954025	0.220017	0.807286	1.33407	0.828849	1.17844	1.07682	0.512584	1.29733	1.01629
CaMK2-beta/gamma/delta (Phospho-Thr287)		CaMK2-beta/gamma/delta (Ab-287)	0.638346	0.329855	0.695401	0.477506	0.535277	0.706683	0.696926	0.583517	0.527079	0.628551
CaMK4 (Phospho-Thr196/200)		CaMK4 (Ab-196/200)	1.42766	0.974509	2.23224	1.11249	1.43672	1.35912	1.21263	1.68632	1.2887	1.38669
c-Raf (Phospho-Ser296)		c-Raf (Ab-296)	1.05986	1.30208	1.43178	1.47605	1.31744	1.29186	1.12612	1.28374	1.29684	1.24964
c-Raf (Phospho-Ser43)		c-Raf (Ab-43)	1.12172	0.091307	1.03574	1.20538	0.863535	1.01198	0.934009	1.32069	1.05664	1.08083
CREB (Phospho-Thr100)		CREB (Ab-100)	0.635806	0.911694	0.715514	0.999376	0.815597	0.810798	0.789075	0.665706	0.874647	0.785057
CREB (Phospho-Ser121)		CREB (Ab-121)	1.0124	0.897394	1.2549	1.14207	1.07669	0.962973	1.00029	1.23131	1.05119	1.06144
CREB (Phospho-Ser129)		CREB (Ab-129)	1.35436	1.39689	1.14544	1.41466	1.32784	1.47994	1.55831	1.18156	1.73604	1.48896
CREB (Phospho-Ser133)		CREB (Ab-133)	1.19873	1.50216	1.18922	0.958473	1.21215	1.03135	1.31059	1.68123	1.21018	1.30834
CREB (Phospho-Ser142)		CREB (Ab-142)	1.34868	0.860494	2.39005	1.54861	1.53696	1.57391	1.55906	1.28168	1.73628	1.53773
DYN1 (Phospho-Ser774)		DYN1 (Ab-774)	0.0708218	0.0340292	0.0578627	0.148609	0.0778306	0.0569512	0.0632128	0.0666294	0.0772265	0.066005
Elk1 (Phospho-Ser383)		Elk1 (Ab-383)	8.28135	6.93875	10.1573	3.90282	7.32007	4.13117	8.82308	5.41958	5.62118	5.99875
Elk1 (Phospho-Ser389)		Elk1 (Ab-389)	1.44437	0.222586	1.88785	1.9018	1.36415	1.82415	0.607362	0.827672	1.74829	1.25187
Elk1 (Phospho-Thr417)		Elk1 (Ab-417)	2.05078	1.48515	2.01374	1.44504	1.74868	2.51086	1.10425	1.80109	2.64656	2.01569
ERK3 (Phospho-Ser189)		ERK3 (Ab-189)	1.39958	1.12855	1.39396	1.14015	1.26556	1.59374	1.5661	1.527	1.74238	1.60731
ERK8 (Phospho-Thr175/Tyr177)		ERK8 (Ab-175/177)	0.0658632	0.122254	0.0500983	0.195915	0.108533	0.0231189	0.0516341	0.0461603	0.100954	0.0554668
Fos (Phospho-Thr232)		Fos (Ab-232)	1.99124	0.756402	9.00224	2.06362	3.45338	1.94795	2.08106	2.19365	2.28568	2.12708
FosB (Phospho-Ser27)		FosB (Ab-27)	1.30504	0.257454	1.21102	0.990041	0.940889	1.13049	1.08016	1.27925	1.07445	1.14109
GAB2 (Phospho-Ser159)		GAB2 (Ab-159)	1.14203	1.94917	1.25205	0.995057	1.33458	1.04851	1.04795	1.06041	0.971371	1.03206
GTPase activating protein (Phopspho-Ser387)		GTPase activating protein (Ab-387)	1.52085	0.191442	1.89162	1.3138	1.22943	1.3371	1.21827	1.88673	1.51294	1.48876
Histone H3.1 (Phospho-Ser10)		Histone H3.1 (Ab-10)	1.55289	0.437181	1.34253	1.36719	1.17495	1.16972	0.729993	1.50479	1.14491	1.13735
IkB-alpha (Phospho-Ser32/36)		IkB-alpha (Ab-32/36)	0.951631	0.549571	0.887677	1.73359	1.03062	1.22736	0.3604	0.819463	2.23047	1.15942
IkB-alpha (Phospho-Tyr42)		IkB-alpha (Ab-42)	2.1963	0.356195	3.8153	2.03166	2.09986	1.70765	1.46433	1.63146	1.5918	1.59881
IKK-alpha (Phospho-Thr23)		IKK-alpha (Ab-23)	1.21698	0.902629	5.85199	1.75966	2.43281	1.86698	0.713303	1.89747	1.6423	1.53001
IKK-alpha/beta (Phospho-Ser180/181)		IKK-alpha/beta (Ab-180/181)	0.985801	0.686758	1.78425	0.937324	1.09853	1.03959	0.906118	1.02581	0.961823	0.983336
MEK1 (Phospho-Ser217)		MEK1 (Ab-217)	1.62671	0.350851	1.3729	2.00567	1.33903	1.67065	1.20742	1.40616	1.43189	1.42903
MEK1 (Phospho-Ser221)		MEK1 (Ab-221)	1.30876	2.25982	1.15823	1.04724	1.44351	1.38366	1.78908	1.5609	1.75319	1.62171
MEK1 (Phospho-Thr286)		MEK1 (Ab286)	0.999197	0.569217	0.671577	0.746714	0.746676	0.757942	1.01454	0.927806	1.10008	0.950091
MEK1 (Phospho-Thr291)		MEK1 (Ab-291)	0.694791	1.40953	0.846317	0.710575	0.915304	0.631332	0.788973	1.04177	0.85696	0.82976
MEK1 (Phospho-Ser298)		MEK1 (Ab-298)	0.088844	0.0274233	0.150462	0.521434	0.197041	0.073766	0.0831954	0.112466	0.313911	0.145835
MEK2 (Phospho-Thr394)		MEK2 (Ab-394)	1.06157	2.01356	0.924587	1.71249	1.42805	1.43064	2.28504	1.62677	2.20595	1.8871
MKK3 (Phospho-Ser189)		MKK3 (Ab-189)	0.562153	0.277358	0.373474	1.29558	0.627141	0.696316	0.704128	0.607673	1.01808	0.75655
MKK3/MAP2K3 (Phospho-Thr222)		MKK3/MAP2K3 (Ab-222)	0.629161	0.626352	0.677432	0.72324	0.664046	0.682785	0.682548	0.656962	0.682139	0.676109
MKK6 (Phospho-Ser207)		MKK6 (Ab-207)	1.68159	0.441337	2.65293	0.973908	1.43744	0.973091	0.88434	1.77828	0.937611	1.14333
MKK7/MAP2K7 (Phospho-Ser271)		MKK7/MAP2K7 (Ab-271)	0.535888	0.801884	0.515233	0.479224	0.583057	0.431597	0.41012	0.427013	0.522384	0.447779
Mnk1 (Phospho-Thr385)		Mnk1 (Ab-385)	0.592917	0.302928	0.726952	0.955009	0.644451	0.87921	0.950146	0.500745	0.999398	0.832375
MSK1 (Phospho-Ser360)		MSK1 (Ab-360)	0.281416	0.186658	0.26399	0.408718	0.285195	0.205887	0.193691	0.223217	0.377148	0.249986
MSK1 (Phospho-Ser376)		MSK1 (Ab-376)	1.41953	1.32305	1.43717	1.32973	1.37737	1.22646	1.55187	1.19257	1.46549	1.3591
MSK1 (Phospho-Thr581)		MSK1 (Ab-581)	0.485927	0.280542	0.496831	0.890578	0.538469	0.55115	0.476139	0.417559	0.924969	0.592454
Myc (Phospho-Thr358)		Myc (Ab-358)	0.13965	0.0681215	0.119471	0.205278	0.13313	0.127004	0.0883947	0.068665	0.191215	0.11882
Myc (Phospho-Ser373)		Myc (Ab-373)	1.12677	0.842956	1.23628	1.04475	1.06269	1.18605	0.5364	0.536086	1.20858	0.866778
Myc (Phospho-Thr58)		Myc (Ab-58)	0.90693	0.556435	0.818227	0.945493	0.806771	0.974509	0.909105	0.965158	1.05662	0.976348
Myc (Phospho-Ser62)		Myc (Ab-62)	1.21426	0.40199	1.68184	1.58965	1.22194	1.64123	1.77013	1.36794	1.68874	1.61701
p44/42 MAP Kinase (Phospho-Thr202)		p44/42 MAP Kinase (Ab-202)	1.27411	1.04699	1.26909	1.17272	1.19073	1.13971	1.23692	1.26166	1.28707	1.23134
p44/42 MAP Kinase (Phospho-Thr202/Tyr204)		p44/42 MAP Kinase (Ab-202/204)	0.924903	1.0808	0.460626	0.95385	0.855045	1.31702	1.07628	0.861066	0.667119	0.980373
p44/42 MAP Kinase (Phospho-Tyr204)		p44/42 MAP Kinase (Ab-204)	1.61583	1.77687	1.55382	1.13759	1.52103	1.40539	1.22454	1.45937	1.40685	1.37404
PAK1 (Phospho-Ser204)		PAK1 (Ab-204)	1.23544	1.22755	1.2155	0.98136	1.16496	1.41546	1.29376	1.26105	0.986756	1.23925
PAK1 (Phospho-Thr212)		PAK1 (Ab-212)	1.69852	1.23127	2.34257	1.33611	1.65212	1.75673	1.87027	2.08153	1.6801	1.84716
PAK1/2 (Phospho-Ser199)		PAK1/2 (Ab-199)	1.17238	0.491528	1.26617	1.45277	1.09571	1.19624	1.1421	1.66212	1.4453	1.36144
PAK1/2/3 (Phospho-Ser141)		PAK1/2/3 (Ab-141)	1.85675	0.655678	5.02021	1.61905	2.28792	1.68915	1.6732	2.84927	1.69338	1.97625
PAK1/2/3 (Phospho-Thr423/402/421)		PAK1/2/3 (Ab-423/402/421)	0.195724	0.0276571	0.205559	0.267101	0.17401	0.135774	0.1461	0.17526	0.168008	0.156285
PAK2 (Phospho-Ser192)		PAK2 (Ab-192)	1.14821	1.07937	1.45769	1.91403	1.39982	1.39639	1.40859	1.26169	0.988889	1.26389
PAK3 (Phospho-Ser154)		PAK3 (Ab-154)	1.35457	0.765636	1.56281	1.09353	1.19414	1.41033	1.38078	1.23575	1.15975	1.29665
PI3-kinase p85-subunit alpha/gamma (Phospho-Tyr467/Tyr199)		PI3-kinase p85-subunit alpha/gamma (Ab-467/199)	1.31357	0.923902	1.0174	1.52236	1.19431	2.32735	2.2268	1.3788	2.05447	1.99686
PKA CAT (Phospho-Thr197)		PKA CAT (Ab-197)	0.662255	0.420589	0.590077	0.893056	0.641494	0.606394	0.628411	0.587742	0.829249	0.662949
PKC alpha (Phospho-Tyr657)		PKC alpha (Ab-657)	2.33002	1.41673	10.6711	1.78863	4.05163	2.14419	1.96604	2.51584	1.95349	2.14489
PKC alpha/beta II (Phospho-Thr638)		PKC alpha/beta II (Ab-638)	1.20414	1.3537	1.98361	1.10422	1.41142	1.52506	1.48996	1.42652	1.47212	1.47842
PKC beta/PKCB (Phospho-Ser661)		PKC beta/PKCB (Ab-661)	0.961501	1.21587	1.11658	1.00996	1.07598	1.06122	1.00691	1.04553	1.04684	1.04012
PKC delta (Phospho-Thr505)		PKC delta (Ab-505)	0.941228	1.16839	1.56881	0.988257	1.16667	0.979853	0.989177	1.02316	1.22717	1.05484
PKC delta (Phospho-Ser645)		PKC delta (Ab-645)	0.853555	0.510661	0.896369	1.0968	0.839345	0.839198	0.964611	0.932297	1.09805	0.95854
PKC epsilon (Phospho-Ser729)		PKC epsilon (Ab-729)	2.05516	6.35701	7.03632	1.09095	4.13486	2.23103	1.9633	1.72591	1.49739	1.85441
PKC theta (Phospho-Thr538)		PKC theta (Ab-538)	0.0117774	0.011059	0.0461865	0.014524	0.0208867	0.00949365	0.0110062	0.0131813	0.0106105	0.0110729
PKC theta (Phospho-Ser676)		PKC theta (Ab-676)	1.34538	1.05637	1.68354	1.47929	1.39115	1.47578	1.41159	1.46097	1.77659	1.53123
PKC zeta (Phospho-Thr410)		PKC zeta (Ab-410)	1.00089	0.660802	1.50047	1.25537	1.10438	1.06504	1.20177	0.782369	1.6916	1.18519
PKC zeta (Phospho-Thr560)		PKC zeta (Ab-560)	1.46211	1.44795	2.63125	1.45242	1.74843	1.49928	1.35004	1.95856	1.61408	1.60549
PKR (Phospho-Thr446)		PKR (Ab-446)	1.50148	2.17876	1.38773	1.7293	1.69932	2.74598	2.10597	1.15656	2.29311	2.07541
PKR (Phospho-Thr451)		PKR (Ab-451)	0.920943	0.20173	0.793358	1.45333	0.842339	1.09842	1.14939	0.705972	1.57183	1.1314
PLC-beta (Phospho-Ser1105)		PLC-beta (Ab-1105)	1.60531	1.01099	7.10234	1.91107	2.90743	1.74044	1.54997	1.7684	1.99498	1.76345
PLC-beta3 (Phospho-Ser537)		PLC-beta3 (Ab-537)	1.26239	2.40336	1.52553	1.17765	1.59223	1.36251	1.33843	1.37493	1.29412	1.3425
PLCG1 (Phospho-Tyr771)		PLCG1 (Ab-771)	0.892542	1.2682	0.314993	0.856275	0.833003	0.896197	0.940969	0.644361	0.959257	0.860196
PLCG1 (Phospho-Tyr783)		PLCG1 (Ab-783)	0.557799	0.552177	0.908695	0.756481	0.693788	0.658587	0.6191	0.421813	0.717194	0.604173
PLCG2 (Phospho-Tyr1217)		PLCG2 (Ab-1217)	0.42433	0.986293	0.652401	0.376992	0.610004	0.357533	0.277193	0.397642	0.301895	0.333565
PLCG2 (Phospho-Tyr753)		PLCG2 (Ab-753)	0.289961	0.0809924	0.430944	0.36489	0.291697	0.217366	0.203671	0.246308	0.186157	0.213375
PP2A-a (Phospho-Tyr307)		PP2A-a (Ab-307)	0.625112	0.0855065	0.259235	1.11599	0.52146	0.563127	0.642839	0.452399	1.06685	0.681305
Pyk2 (Phospho-Tyr402)		Pyk2 (Ab-402)	1.21418	0.411064	0.850647	1.12644	0.900585	1.06843	1.42601	0.656732	1.43914	1.14758
Pyk2 (Phospho-Tyr580)		Pyk2 (Ab-580)	0.751182	0.18773	2.37813	1.32325	1.16007	0.577675	0.88191	0.609523	1.07261	0.785429
Pyk2 (Phospho-Tyr881)		Pyk2 (Ab-881)	0.107937	0.196419	0.255123	0.334778	0.223564	0.214116	0.153237	0.426602	0.168611	0.240641
Rac1/cdc42 (Phospho-Ser71)		Rac1/cdc42 (Ab-71)	1.9353	0.416451	2.34459	1.5429	1.55981	1.50573	1.1987	1.22352	1.42035	1.33707
Raf1 (Phospho-Ser259)		Raf1 (Ab-259)	0.753451	0.307047	0.414798	0.605958	0.520314	0.494526	0.518599	0.380048	0.840812	0.558496
Raf1 (Phospho-Ser338)		Raf1 (Ab-338)	1.32768	0.602757	1.78033	1.40684	1.2794	1.30298	0.906699	1.26206	1.08603	1.13944
Raf1 (Phospho-Tyr341)		Raf1 (Ab-341)	0.612098	0.289994	0.5213	0.646632	0.517506	0.387825	0.383961	0.543336	0.507548	0.455668
Raf1 (Phospho-Ser621)		Raf1 (Ab-621)	0.995451	0.842614	0.889681	1.18367	0.977854	1.11899	1.09257	1.01973	1.34031	1.1429
Ras-GRF1 (Phospho-Ser916)		Ras-GRF1 (Ab-916)	0.173707	0.118828	0.045955	0.261506	0.149999	0.14241	0.203932	0.125881	0.156287	0.157128
Rho/Rac guanine nucleotide exchange factor 2 (Phospho-Ser885)		Rho/Rac guanine nucleotide exchange factor 2 (Ab-885)	1.28346	1.16487	1.40195	1.36215	1.30311	1.1766	1.22985	1.3791	1.35356	1.28478
RSK1/2/3/4 (Phospho-Ser221/227/218/232)		RSK1/2/3/4 (Ab-221/227/218/232)	0.780179	0.504384	0.4908	0.8482	0.655891	0.718247	0.747434	0.773597	0.665111	0.726097
Src (Phospho-Tyr418)		Src (Ab-418)	0.169009	0.0539433	0.229512	0.273624	0.181522	0.0746844	0.0310269	0.136832	0.142196	0.0961848
Src (Phospho-Tyr529)		Src (Ab-529)	1.14175	0.316605	1.95296	1.35959	1.19273	1.02312	0.389909	1.2392	1.11973	0.94299
Src (Phospho-Ser75)		Src (Ab-75)	1.56521	0.963255	3.96392	1.80012	2.07313	1.42447	1.54139	1.88083	1.9081	1.6887
SRF (Phospho-Ser77)		SRF (Ab-77)	0.815027	0.897989	0.974788	0.976919	0.916181	0.93278	0.860459	0.87391	0.93884	0.901497
SRF (Phospho-Ser99)		SRF (Ab-99)	0.610576	0.205425	0.450273	0.948133	0.553602	0.621859	0.78647	0.596237	0.877871	0.720609
STAT1 (Phospho-Tyr701)		STAT1 (Ab-701)	1.34326	1.64477	1.29249	0.879875	1.2901	1.02513	1.37023	1.43981	1.13508	1.24256
STAT1 (Phospho-Ser727)		STAT1 (Ab-727)	1.58169	0.342148	2.50828	1.46969	1.47545	1.25838	0.997499	1.31715	1.06145	1.15862
STAT3 (Phospho-Tyr705)		STAT3 (Ab-705)	0.691135	1.07451	1.40204	0.660848	0.957132	0.847731	0.574242	1.04704	1.16938	0.909597
STAT3 (Phospho-Ser727)		STAT3 (Ab-727)	1.34951	1.00639	6.39587	1.86923	2.65525	1.45793	1.04728	1.41444	1.8105	1.43254
						RELEVANT GENES
BAD (Phospho-Ser112)		BAD (Ab-112)	1.73487	0.823185	6.89201	1.94955	2.84991	1.9147	0.783854	1.68303	1.53844	1.48
BAD (Phospho-Ser155)		BAD (Ab-155)	1.51229	0.759551	6.07234	1.28342	2.4069	1.38642	0.885597	1.88	1.35705	1.37727
BAD (Phospho-Ser91/128)		BAD (Ab-91/128)	1.23531	1.30854	4.7166	1.54248	2.20073	1.35937	1.27067	0.99155	1.48779	1.27735
B-Raf (Phospho-Ser446)		B-Raf (Ab-446)	1.63498	4.9727	2.7223	1.10464	2.60866	1.8214	1.52687	1.61453	1.33185	1.57366
B-Raf (Phospho-Thr598)		B-Raf (Ab-598)	0.0955093	0.0260495	0.0482386	0.344601	0.1286	0.0700922	0.0826231	0.0869353	0.189415	0.107266
CaMK1-alpha (Phospho-Thr177)		CaMK1-alpha (Ab-177)	0.161949	0.296868	0.117521	0.478965	0.263826	0.422144	0.354365	0.205649	0.477339	0.364874
DYN1 (Phospho-Ser774)		DYN1 (Ab-774)	0.0708218	0.0340292	0.0578627	0.148609	0.0778306	0.0569512	0.0632128	0.0666294	0.0772265	0.066005
Elk1 (Phospho-Ser383)		Elk1 (Ab-383)	8.28135	6.93875	10.1573	3.90282	7.32007	4.13117	8.82308	5.41958	5.62118	5.99875
ERK8 (Phospho-Thr175/Tyr177)		ERK8 (Ab-175/177)	0.0658632	0.122254	0.0500983	0.195915	0.108533	0.0231189	0.0516341	0.0461603	0.100954	0.0554668
Fos (Phospho-Thr232)		Fos (Ab-232)	1.99124	0.756402	9.00224	2.06362	3.45338	1.94795	2.08106	2.19365	2.28568	2.12708
IkB-alpha (Phospho-Tyr42)		IkB-alpha (Ab-42)	2.1963	0.356195	3.8153	2.03166	2.09986	1.70765	1.46433	1.63146	1.5918	1.59881
IKK-alpha (Phospho-Thr23)		IKK-alpha (Ab-23)	1.21698	0.902629	5.85199	1.75966	2.43281	1.86698	0.713303	1.89747	1.6423	1.53001
MSK1 (Phospho-Ser360)		MSK1 (Ab-360)	0.281416	0.186658	0.26399	0.408718	0.285195	0.205887	0.193691	0.223217	0.377148	0.249986
Myc (Phospho-Thr358)		Myc (Ab-358)	0.13965	0.0681215	0.119471	0.205278	0.13313	0.127004	0.0883947	0.068665	0.191215	0.11882
PAK1/2/3 (Phospho-Thr423/402/421)		PAK1/2/3 (Ab-423/402/421)	0.195724	0.0276571	0.205559	0.267101	0.17401	0.135774	0.1461	0.17526	0.168008	0.156285
PI3-kinase p85-subunit alpha/gamma (Phospho-Tyr467/Tyr199)		PI3-kinase p85-subunit alpha/gamma (Ab-467/199)	1.31357	0.923902	1.0174	1.52236	1.19431	2.32735	2.2268	1.3788	2.05447	1.99686
PKC alpha (Phospho-Tyr657)		PKC alpha (Ab-657)	2.33002	1.41673	10.6711	1.78863	4.05163	2.14419	1.96604	2.51584	1.95349	2.14489
PKC theta (Phospho-Thr538)		PKC theta (Ab-538)	0.0117774	0.011059	0.0461865	0.014524	0.0208867	0.00949365	0.0110062	0.0131813	0.0106105	0.0110729
PLC-beta (Phospho-Ser1105)		PLC-beta (Ab-1105)	1.60531	1.01099	7.10234	1.91107	2.90743	1.74044	1.54997	1.7684	1.99498	1.76345
PLCG2 (Phospho-Tyr1217)		PLCG2 (Ab-1217)	0.42433	0.986293	0.652401	0.376992	0.610004	0.357533	0.277193	0.397642	0.301895	0.333565
PLCG2 (Phospho-Tyr753)		PLCG2 (Ab-753)	0.289961	0.0809924	0.430944	0.36489	0.291697	0.217366	0.203671	0.246308	0.186157	0.213375
Pyk2 (Phospho-Tyr881)		Pyk2 (Ab-881)	0.107937	0.196419	0.255123	0.334778	0.223564	0.214116	0.153237	0.426602	0.168611	0.240641
Ras-GRF1 (Phospho-Ser916)		Ras-GRF1 (Ab-916)	0.173707	0.118828	0.045955	0.261506	0.149999	0.14241	0.203932	0.125881	0.156287	0.157128
Src (Phospho-Tyr418)		Src (Ab-418)	0.169009	0.0539433	0.229512	0.273624	0.181522	0.0746844	0.0310269	0.136832	0.142196	0.0961848
Src (Phospho-Ser75)		Src (Ab-75)	1.56521	0.963255	3.96392	1.80012	2.07313	1.42447	1.54139	1.88083	1.9081	1.6887
STAT3 (Phospho-Ser727)		STAT3 (Ab-727)	1.34951	1.00639	6.39587	1.86923	2.65525	1.45793	1.04728	1.41444	1.8105	1.43254

## Sheet: Sheet2
						RELEVANT GENES
			C1	C2	C3	C4	AVG	Ttest	KO1	KO2	KO3	KO4	AVG
IkB-alpha (Phospho-Tyr42)		IkB-alpha (Ab-42)	2.1963	0.356195	3.8153	2.03166	2.09986	0.510227	1.70765	1.46433	1.63146	1.5918	1.59881
PI3-kinase p85-subunit alpha/gamma (Phospho-Tyr467/Tyr199)		PI3-kinase p85-subunit alpha/gamma (Ab-467/199)	1.31357	0.923902	1.0174	1.52236	1.19431	0.0341335	2.32735	2.2268	1.3788	2.05447	1.99686
PKC alpha (Phospho-Tyr657)		PKC alpha (Ab-657)	2.33002	1.41673		1.78863	1.84513	0.494023	2.14419	1.96604	2.51584	1.95349	2.14489
PLCG2 (Phospho-Tyr1217)		PLCG2 (Ab-1217)	0.42433	0.986293	0.652401	0.376992	0.610004	0.16375	0.357533	0.277193	0.397642	0.301895	0.333565
